# Supplementary material for: Penta­potassium praseodymium(III) dilithium deca­fluoride, K5PrLi2F10
Source: Acta Crystallogr Sect E Struct Rep Online. 2009 Oct 28;65(Pt 11):i81. doi: 10.1107/S1600536809044043 (PMC2971201; doi:10.1107/S1600536809044043)
Supplement: Supplementary file 2 [file e-65-00i81-Isup2.hkl]

# 
# h,k,l, Fc-squared, Fo-squared, sigma(Fo-squared) and status flag 
# 
data_I
_shelx_title ' Eu in Pnma' 
_shelx_refln_list_code          4 
_shelx_F_calc_maximum      506.80 
_exptl_crystal_F_000      1000.00 
_reflns_d_resolution_high  0.4849 
 
loop_ 
 _symmetry_equiv_pos_as_xyz 
 'x, y, z' 
 '-x+1/2, -y, z+1/2' 
 '-x, y+1/2, -z' 
 'x+1/2, -y+1/2, -z+1/2' 
 '-x, -y, -z' 
 'x-1/2, y, -z-1/2' 
 'x, -y-1/2, z' 
 '-x-1/2, y-1/2, z-1/2' 
 
_cell_length_a    20.6492 
_cell_length_b     7.7903 
_cell_length_c     6.9255 
_cell_angle_alpha  90.000 
_cell_angle_beta   90.000 
_cell_angle_gamma  90.000 
 
_shelx_F_squared_multiplier     1.000 
 
loop_ 
 _refln_index_h 
 _refln_index_k 
 _refln_index_l 
 _refln_F_squared_calc 
 _refln_F_squared_meas 
 _refln_F_squared_sigma 
 _refln_observed_status 
   4   0   0    23950.14    25980.41    763.79 o 
   6   0   0    17303.18    18057.62    279.86 o 
   8   0   0    39332.09    40621.35    651.25 o 
  10   0   0     6031.46     6094.93     60.30 o 
  12   0   0    27535.01    27997.17    271.53 o 
  14   0   0     2921.41     2893.70     96.37 o 
  16   0   0    14807.69    14762.26    324.96 o 
  18   0   0    13445.85    13595.47    192.16 o 
  20   0   0     5597.75     5362.52    167.49 o 
  22   0   0      262.26      219.31     52.85 o 
  24   0   0     1494.68     1459.07     80.89 o 
  26   0   0       49.91       38.58     64.77 o 
  28   0   0    11314.59    10870.85    357.41 o 
  30   0   0      656.38      838.31    115.89 o 
  32   0   0     3168.04     2715.40    204.16 o 
  34   0   0     4360.90     4462.96    261.40 o 
  36   0   0      372.12      597.59    119.76 o 
  38   0   0      762.82      911.92    136.42 o 
  40   0   0      306.75      332.35    145.74 o 
  42   0   0      645.30      307.33    170.70 o 
   2   1   0    32462.55    36285.86    709.56 o 
   4   1   0    10965.31    11398.75    117.43 o 
   6   1   0     6001.06     5951.37     78.05 o 
   8   1   0     6861.72     6613.60     73.14 o 
  10   1   0     7760.26     8096.68     81.30 o 
  12   1   0    38613.36    38792.39    344.50 o 
  14   1   0      343.79      340.67     14.34 o 
  16   1   0    16452.30    16256.26    272.04 o 
  18   1   0     2441.56     2470.92     65.90 o 
  20   1   0    14091.76    14103.94    224.53 o 
  22   1   0     6286.27     6143.28    116.06 o 
  24   1   0      833.94      817.03     58.04 o 
  26   1   0     5895.21     5548.79    123.00 o 
  28   1   0      326.12      204.57     58.84 o 
  30   1   0     4167.94     3891.90    161.58 o 
  32   1   0     1258.41     1334.80    107.12 o 
  34   1   0     1859.20     1793.12    122.54 o 
  36   1   0     1281.53     1175.86    111.91 o 
  38   1   0      272.49      244.58     93.33 o 
  40   1   0     1673.96     1803.43    136.66 o 
  42   1   0        1.45      129.74    129.42 o 
   0   2   0    19369.68    21382.22    307.68 o 
   2   2   0      618.59      611.07     14.42 o 
   4   2   0    66836.76    67423.98   1086.30 o 
   6   2   0      176.07      162.15      9.86 o 
   8   2   0    85448.77    81882.89    713.54 o 
  10   2   0    23319.55    23636.86    221.33 o 
  12   2   0     2297.28     2343.36     40.62 o 
  14   2   0    11945.00    12174.29    128.31 o 
  16   2   0     9103.86     8934.96    162.46 o 
  18   2   0     2523.36     2505.40     78.76 o 
  20   2   0      656.14      702.82     47.78 o 
  22   2   0     9283.87     9309.61    135.05 o 
  24   2   0    14962.27    14716.08    262.51 o 
  26   2   0        3.16       -0.09     43.36 o 
  28   2   0     2493.29     2361.03    343.04 o 
  30   2   0     2214.69     2090.48    119.68 o 
  32   2   0     3884.25     3761.87    170.44 o 
  34   2   0      213.69      191.92     71.78 o 
  36   2   0     1787.89     1672.91    127.67 o 
  38   2   0     2499.41     2222.49    153.83 o 
  40   2   0       40.54      -28.71    105.09 o 
  42   2   0     2215.70     2553.63    160.60 o 
   2   3   0    16156.21    16542.92    108.07 o 
   4   3   0     4641.42     4813.40     48.58 o 
   6   3   0     1291.02     1182.04     24.55 o 
   8   3   0    69033.27    68099.48   1036.48 o 
  10   3   0     5801.96     5857.14     66.22 o 
  12   3   0    44120.23    43769.90    444.99 o 
  14   3   0     2564.33     2474.84     53.93 o 
  16   3   0    10245.59    10145.81    115.89 o 
  18   3   0      875.99      870.61     51.26 o 
  20   3   0    21105.44    21306.79    263.53 o 
  22   3   0     1636.78     1603.01     57.59 o 
  24   3   0       13.51       55.64     33.26 o 
  26   3   0     6919.04     6794.62    174.51 o 
  28   3   0        0.31      -75.45     75.45 o 
  30   3   0     1752.43     1643.12    209.35 o 
  32   3   0      556.30      450.98     77.25 o 
  34   3   0     1264.68      930.66     99.43 o 
  36   3   0     1729.95     1723.38    134.13 o 
  38   3   0     1052.15      922.07    110.75 o 
  40   3   0     1663.15     1773.76    154.37 o 
   0   4   0   256846.75   233532.66   3727.71 o 
   2   4   0     1689.08     1744.90     31.66 o 
   4   4   0     7106.66     7094.02     59.36 o 
   6   4   0    13172.75    13221.82     93.44 o 
   8   4   0    18235.04    18221.98    118.64 o 
  10   4   0     9230.13     9367.58    103.94 o 
  12   4   0    16049.34    15982.08    168.84 o 
  14   4   0     7109.52     7027.49    113.93 o 
  16   4   0     4014.09     4067.50     78.23 o 
  18   4   0    12198.27    12393.88    194.27 o 
  20   4   0     2557.01     2601.72     72.21 o 
  22   4   0       18.44       49.42     31.83 o 
  24   4   0     1278.03     1415.00     53.03 o 
  26   4   0       25.17       76.63     49.21 o 
  28   4   0     7839.09     7889.71    277.39 o 
  30   4   0      104.51      259.34    107.85 o 
  32   4   0     2978.32     3044.94    160.26 o 
  34   4   0     3728.60     3654.70    180.32 o 
  36   4   0      480.22      426.20    104.57 o 
  38   4   0      908.67      813.29    122.69 o 
  40   4   0      252.33      194.89    112.22 o 
   2   5   0    12472.97    12225.54    126.55 o 
   4   5   0    12469.00    12309.50    126.07 o 
   6   5   0     5244.06     5089.57     62.18 o 
   8   5   0      341.82      346.94     18.36 o 
  10   5   0     2878.88     2780.56     52.87 o 
  12   5   0    23328.29    23209.18    194.82 o 
  14   5   0      448.36      484.82     31.41 o 
  16   5   0    19309.06    19574.08    231.90 o 
  18   5   0     2018.47     1971.83     56.71 o 
  20   5   0     4869.38     4878.69     90.98 o 
  22   5   0     7060.28     7271.27    116.24 o 
  24   5   0     2178.45     2251.07     73.45 o 
  26   5   0     2548.34     2488.41    156.55 o 
  28   5   0      552.05      481.29     76.53 o 
  30   5   0     5053.25     4986.47    216.09 o 
  32   5   0     1783.71     1777.41    126.59 o 
  34   5   0     1876.60     1769.33    136.02 o 
  36   5   0      833.80      757.14    108.45 o 
  38   5   0       13.63       54.30    106.44 o 
  40   5   0     1349.22     1589.42    144.60 o 
   0   6   0    39751.68    38020.23    676.95 o 
   2   6   0       92.07       94.59     19.25 o 
   4   6   0    38262.98    36667.38    427.98 o 
   6   6   0      619.18      606.09     27.48 o 
   8   6   0    28916.44    28473.04    216.83 o 
  10   6   0     8155.23     8062.73    121.97 o 
  12   6   0      423.57      445.70     36.08 o 
  14   6   0     3455.71     3252.31     82.28 o 
  16   6   0      212.21      154.48     27.73 o 
  18   6   0     1406.98     1469.07     47.70 o 
  20   6   0     1992.45     2036.07     62.81 o 
  22   6   0     3748.07     3497.02     90.73 o 
  24   6   0     9032.35     8945.87    195.30 o 
  26   6   0        7.45       35.29     78.93 o 
  28   6   0     3007.96     2836.12    122.14 o 
  30   6   0      500.68      573.26     72.41 o 
  32   6   0     2391.19     2322.79    119.83 o 
  34   6   0      198.12      183.88     80.74 o 
  36   6   0      997.16      981.23    153.37 o 
  38   6   0     1415.90     1451.44    132.39 o 
   2   7   0    12663.16    11953.88    223.31 o 
   4   7   0       27.64       59.63     23.07 o 
   6   7   0     3346.76     3257.55     66.58 o 
   8   7   0    34091.51    33416.57    284.59 o 
  10   7   0     3354.12     3187.11     82.66 o 
  12   7   0    13043.46    12800.57    200.01 o 
  14   7   0     2893.01     2822.57     71.84 o 
  16   7   0     2808.01     2742.99    107.88 o 
  18   7   0      891.78      844.95     45.65 o 
  20   7   0    15396.88    15503.42    229.58 o 
  22   7   0     1146.18     1077.77     73.09 o 
  24   7   0       11.73       25.11     53.22 o 
  26   7   0     6961.36     6684.71    183.31 o 
  28   7   0        0.37       -4.80     70.18 o 
  30   7   0      815.46      908.42     82.72 o 
  32   7   0       66.37      105.40     76.79 o 
  34   7   0      696.40      661.72     89.34 o 
  36   7   0     1172.67     1074.42    103.26 o 
  38   7   0     1040.48     1047.85    221.70 o 
   0   8   0    35342.47    32059.78    665.07 o 
   2   8   0      767.34      709.29     39.14 o 
   4   8   0     5509.22     5298.30    122.04 o 
   6   8   0     2978.37     2806.53     74.11 o 
   8   8   0     7608.01     7571.12    169.00 o 
  10   8   0     3935.58     3850.87     76.15 o 
  12   8   0     3683.44     3673.18     75.50 o 
  14   8   0     5870.05     5932.07     92.79 o 
  16   8   0       75.17       80.55     34.68 o 
  18   8   0     5506.32     5582.76    123.62 o 
  20   8   0     1224.70     1226.78     78.36 o 
  22   8   0      391.27      437.06     57.32 o 
  24   8   0     1980.68     1882.02    137.01 o 
  26   8   0       62.54       95.36     62.54 o 
  28   8   0     3545.93     3386.32    139.12 o 
  30   8   0       49.18      -66.54    127.54 o 
  32   8   0     2336.32     2196.01    176.96 o 
  34   8   0     1702.61     1600.00    116.28 o 
  36   8   0      515.51      448.51    100.68 o 
   2   9   0     3096.42     2882.10     80.95 o 
   4   9   0    11189.98    10527.74    186.49 o 
   6   9   0     1372.09     1342.37     70.60 o 
   8   9   0      167.54      140.38     47.81 o 
  10   9   0      467.19      399.47     41.27 o 
  12   9   0    15663.19    15711.20    200.53 o 
  14   9   0      744.40      799.15     45.67 o 
  16   9   0    14026.49    14125.92    203.64 o 
  18   9   0      759.61      768.14     52.82 o 
  20   9   0     1500.80     1562.17     92.51 o 
  22   9   0     2808.93     2744.68    121.13 o 
  24   9   0     1256.32     1316.98     92.87 o 
  26   9   0      558.56      609.39     75.35 o 
  28   9   0      181.04      138.54    110.93 o 
  30   9   0     3104.03     3064.47    146.67 o 
  32   9   0     1434.41     1375.30    100.81 o 
  34   9   0     1218.46     1081.12    102.12 o 
   0  10   0    19933.31    19227.89    322.16 o 
   2  10   0       92.83      145.54     68.33 o 
   4  10   0     9107.36     9064.57    215.47 o 
   6  10   0     2157.31     2133.47    112.30 o 
   8  10   0     6260.28     6264.80    244.35 o 
  10  10   0     5347.29     5346.79    203.10 o 
  12  10   0      184.34      308.46    126.70 o 
  14  10   0     2068.07     2095.07     92.51 o 
  16  10   0      257.28      216.35     54.69 o 
  18  10   0     1672.87     1723.60    105.55 o 
  20  10   0      947.60      894.39     75.54 o 
  22  10   0      772.23      747.81     73.20 o 
  24  10   0     2300.83     2323.97    138.00 o 
  26  10   0        3.32      -38.06     77.10 o 
  28  10   0     2248.64     2048.91    115.27 o 
  30  10   0       75.74      -73.75     86.32 o 
  32  10   0     1107.84     1060.36     97.50 o 
   6  11   0     2227.13     2145.29    150.40 o 
   8  11   0    10629.64    10851.98    344.21 o 
  10  11   0     1428.67     1500.83    136.18 o 
  12  11   0     3928.75     3886.40    210.75 o 
  14  11   0      935.44      815.80     74.68 o 
  16  11   0     1259.86     1377.94    120.33 o 
  18  11   0      328.92      337.59     63.71 o 
  20  11   0     6952.05     7320.78    188.67 o 
  22  11   0      910.19      941.91    105.05 o 
  24  11   0       77.15      138.33     97.26 o 
  26  11   0     4044.98     4484.03    210.90 o 
  28  11   0        0.81     -109.88    113.04 o 
  30  11   0      568.30      759.24    151.76 o 
   2  12   0      213.12      198.09     85.96 o 
   4  12   0     5947.05     6165.33    266.07 o 
   6  12   0      238.51      116.36     82.27 o 
   8  12   0     4148.95     4256.65    226.15 o 
  10  12   0      822.70      807.78    107.56 o 
  12  12   0      203.92      247.31    100.78 o 
  14  12   0     2014.81     1966.87    127.90 o 
  16  12   0       22.43       68.68     66.62 o 
  18  12   0     1266.47     1336.64     85.76 o 
  20  12   0     1060.64     1034.14    118.38 o 
  22  12   0      704.48      683.16     96.34 o 
  24  12   0     2406.63     2422.94    164.96 o 
  26  12   0      114.93      -10.27    112.28 o 
  28  12   0     1488.64     1493.24    191.91 o 
   2  13   0     2425.53     2473.82    154.65 o 
   4  13   0     3657.52     3472.74    150.72 o 
   6  13   0      718.30      611.69    160.64 o 
   8  13   0      441.08      382.15    101.07 o 
  10  13   0      170.75       89.51    100.73 o 
  12  13   0     5157.24     5318.91    273.23 o 
  14  13   0       79.39        0.45     85.02 o 
  16  13   0     4635.53     4682.18    187.88 o 
  18  13   0      687.45      625.48     75.77 o 
  20  13   0      659.29      524.92     82.05 o 
  22  13   0     1190.99     1279.53    114.42 o 
  24  13   0      391.89      513.64    117.31 o 
   0  14   0     8008.47     7876.00    332.11 o 
   2  14   0       51.97       55.59     76.38 o 
   4  14   0     1705.20     1814.60    115.00 o 
   6  14   0     1373.06     1419.91    106.84 o 
   8  14   0     1351.39     1130.27    142.58 o 
  10  14   0     2207.80     2191.32    181.33 o 
  12  14   0      607.69      520.97     91.08 o 
  14  14   0     1192.83     1237.04    106.84 o 
  16  14   0      294.98      213.88    103.30 o 
  18  14   0     1363.09     1453.88    107.93 o 
  20  14   0      353.45      432.06    157.17 o 
   2  15   0      622.50      634.56     90.21 o 
   4  15   0       24.67      179.40    156.63 o 
   6  15   0      725.46      889.83    145.77 o 
   8  15   0     2892.83     2993.64    217.22 o 
  10  15   0      393.82      596.27    214.08 o 
  12  15   0     2201.39     2419.90    137.68 o 
  14  15   0       45.44     -103.80    103.80 o 
   0  16   0     1449.20     1591.12    162.15 o 
   2  16   0       95.60      203.24    142.04 o 
   1   0   1      617.66      769.51     23.96 o 
   2   0   1    23096.87    25672.82    259.82 o 
   4   0   1     1704.56     1847.94     23.57 o 
   5   0   1     3112.20     3088.08     38.55 o 
   6   0   1    69449.32    66755.84   1011.16 o 
   7   0   1    41632.05    41829.85    363.37 o 
   8   0   1    61191.69    60078.05    807.82 o 
   9   0   1    26746.69    27464.29    160.44 o 
  10   0   1       13.46       62.50      9.28 o 
  11   0   1      103.42      127.24      9.90 o 
  12   0   1    29132.53    29529.07    231.92 o 
  13   0   1        2.22        5.88     10.49 o 
  14   0   1    10166.14    10186.79    111.14 o 
  15   0   1      248.82      252.42     16.27 o 
  16   0   1     4277.71     4239.60     72.06 o 
  17   0   1      624.26      600.85     32.07 o 
  18   0   1        5.55        9.99     20.73 o 
  19   0   1     1394.85     1379.52     59.62 o 
  20   0   1     8504.37     8180.48    173.58 o 
  21   0   1     2356.50     2367.24     96.46 o 
  22   0   1    15041.22    14900.23    205.59 o 
  23   0   1     3077.04     3114.00     83.41 o 
  24   0   1     3430.25     3349.64    101.94 o 
  25   0   1       38.16       88.58     36.61 o 
  26   0   1     8902.36     8766.20    164.14 o 
  27   0   1       87.39      106.07     45.63 o 
  28   0   1      932.71      766.00     76.16 o 
  29   0   1       41.95       49.44     79.06 o 
  30   0   1     2042.72     2152.47    185.63 o 
  31   0   1       68.80      155.37     64.77 o 
  32   0   1       56.53       60.73     69.43 o 
  33   0   1       59.85       55.19     83.13 o 
  34   0   1     2687.92     2488.85    194.57 o 
  35   0   1      371.10      466.07     76.58 o 
  36   0   1      623.91      709.49    108.71 o 
  37   0   1      319.76      290.07     91.93 o 
  38   0   1     1237.04     1279.81    151.13 o 
  39   0   1       63.95      236.23    116.71 o 
  40   0   1     2469.65     2630.71    588.79 o 
  41   0   1        1.21      -86.89    105.53 o 
  42   0   1       36.44      -60.42    121.76 o 
   0   1   1    34227.24    34353.29    467.92 o 
   1   1   1      140.49      151.99      6.00 o 
   2   1   1     2142.16     2373.48     21.36 o 
   3   1   1      926.40      918.16     11.99 o 
   4   1   1    23786.78    24411.74    229.99 o 
   5   1   1     3782.53     3946.31     23.55 o 
   6   1   1    10152.40    10117.12     70.36 o 
   7   1   1      682.63      727.93     10.44 o 
   8   1   1    12415.71    12713.17     78.51 o 
   9   1   1     1220.60     1228.65     15.27 o 
  10   1   1    41481.30    42000.61    329.49 o 
  11   1   1      113.15      132.82      6.67 o 
  12   1   1     3612.90     3730.26     32.08 o 
  13   1   1     1043.23     1034.92     17.72 o 
  14   1   1    12891.13    13271.51    115.23 o 
  15   1   1      107.12      125.96     10.97 o 
  16   1   1     1383.43     1347.73     30.37 o 
  17   1   1      150.83      166.43     16.20 o 
  18   1   1    18587.28    18579.59    218.50 o 
  19   1   1       67.24       71.32     18.59 o 
  20   1   1     2205.55     2120.73     49.31 o 
  21   1   1        1.08       25.34     22.71 o 
  22   1   1     5542.70     5472.17     81.82 o 
  23   1   1      434.48      475.50     27.35 o 
  24   1   1     6783.46     6672.19     88.18 o 
  25   1   1        3.71      -13.26     26.52 o 
  26   1   1      366.03      367.08     34.48 o 
  27   1   1       35.54       20.84     34.68 o 
  28   1   1     5159.82     5038.13    122.34 o 
  29   1   1       19.56      -15.48     42.47 o 
  30   1   1       26.85       28.38     47.31 o 
  31   1   1      342.78      360.66     74.17 o 
  32   1   1     1843.64     1753.91     81.39 o 
  33   1   1       13.50       63.24     50.10 o 
  34   1   1     1335.35     1436.18     81.53 o 
  35   1   1       15.31       74.30     56.64 o 
  36   1   1     1185.46     1279.73     81.52 o 
  37   1   1       50.24       77.31     89.03 o 
  38   1   1     1441.67     1571.45     91.00 o 
  39   1   1       71.14       45.87     69.55 o 
  40   1   1       44.97       70.31    102.17 o 
  41   1   1       16.27      104.19     86.75 o 
  42   1   1     1388.38     1612.25    115.59 o 
   1   2   1      367.83      342.28      8.95 o 
   2   2   1    50867.84    49677.17    520.56 o 
   3   2   1     1869.78     1735.11     17.53 o 
   4   2   1     9286.68     9132.95     47.11 o 
   5   2   1     4477.29     4433.71     28.43 o 
   7   2   1     8429.45     8793.78     58.90 o 
   8   2   1     7797.77     7772.23     43.29 o 
   9   2   1     1947.77     1939.35     21.28 o 
  10   2   1    28210.21    28276.71    151.18 o 
  11   2   1     1661.89     1626.81     21.59 o 
  12   2   1     6545.02     6501.20     54.57 o 
  13   2   1      395.68      384.58     13.06 o 
  14   2   1      214.76      228.44     11.84 o 
  15   2   1       92.25       88.20     12.52 o 
  16   2   1    29814.26    29955.20    292.80 o 
  17   2   1     2129.78     2045.43     39.20 o 
  18   2   1    11468.57    11505.48    168.83 o 
  19   2   1      109.83      119.55     19.34 o 
  20   2   1     5568.52     5533.61     81.70 o 
  21   2   1      608.53      616.01     30.66 o 
  22   2   1     4199.31     4339.61     63.44 o 
  23   2   1     1191.71     1207.57     33.84 o 
  24   2   1      486.56      494.34     29.14 o 
  25   2   1     1556.22     1497.48     49.18 o 
  26   2   1     5775.53     5852.48     95.62 o 
  27   2   1       11.86       83.98     40.06 o 
  28   2   1     1444.02     1478.51     70.43 o 
  29   2   1       40.34       70.88     50.65 o 
  30   2   1     9954.72     9730.83    181.15 o 
  31   2   1       35.95      126.59     47.75 o 
  32   2   1     1171.99     1169.67     71.50 o 
  33   2   1       64.46      -30.24     52.17 o 
  34   2   1     1315.22     1237.24     77.97 o 
  35   2   1       21.07       57.46     55.72 o 
  36   2   1     2759.97     2605.62    114.93 o 
  37   2   1       52.36       55.46     66.65 o 
  38   2   1      406.52      438.28     67.36 o 
  39   2   1      166.59      211.48     70.58 o 
  40   2   1      362.29      414.96     75.31 o 
  41   2   1       68.75      156.63     81.53 o 
  42   2   1       32.18      214.96     84.09 o 
   0   3   1    52039.43    50179.89    400.53 o 
   1   3   1    20238.16    20640.28    148.91 o 
   2   3   1    17043.23    17483.63     92.42 o 
   3   3   1      733.76      796.26     13.77 o 
   4   3   1    24752.65    24769.67    177.05 o 
   5   3   1     6633.96     6952.92     40.93 o 
   6   3   1    13998.95    13987.82     60.49 o 
   7   3   1      936.58      932.83     15.65 o 
   8   3   1     5300.70     5278.92     37.17 o 
   9   3   1     1832.10     1835.38     21.85 o 
  10   3   1    23157.33    22802.31    119.72 o 
  11   3   1       25.86       37.27      9.04 o 
  12   3   1     2718.39     2754.14     34.71 o 
  13   3   1     4258.40     4257.24     44.30 o 
  14   3   1    22643.38    22612.28    116.78 o 
  15   3   1     4025.00     3903.00     47.60 o 
  16   3   1     2028.01     2032.15     39.55 o 
  17   3   1      378.97      403.60     23.97 o 
  18   3   1    11836.03    11844.27    128.55 o 
  19   3   1      315.10      301.99     25.69 o 
  20   3   1     4899.92     4694.03     84.27 o 
  21   3   1        4.15       14.21     22.50 o 
  22   3   1     1784.24     1751.69     42.72 o 
  23   3   1      756.96      781.80     27.93 o 
  24   3   1     3529.85     3602.85     59.38 o 
  25   3   1       11.33       12.03     25.86 o 
  26   3   1     1127.72     1055.64     56.07 o 
  27   3   1      326.48      353.90     43.01 o 
  28   3   1     3787.52     3766.28    108.37 o 
  29   3   1      540.19      543.70     52.42 o 
  30   3   1       49.04       48.06     49.69 o 
  31   3   1        0.11      -49.65     49.65 o 
  32   3   1     2753.35     2626.56    100.83 o 
  33   3   1       54.85       18.11     53.88 o 
  34   3   1     1517.09     1435.57    158.11 o 
  35   3   1        4.92      -17.27     59.42 o 
  36   3   1      574.20      635.07     69.69 o 
  37   3   1       79.51      134.31     66.40 o 
  38   3   1      871.77      987.84     92.34 o 
  39   3   1       47.65       48.58     73.35 o 
  40   3   1       55.76      173.49     76.68 o 
  41   3   1        0.47      123.54     85.55 o 
   1   4   1     1160.60     1159.32     18.47 o 
   2   4   1    13806.84    13669.34     81.55 o 
   3   4   1     1091.61     1127.70     17.52 o 
   4   4   1      766.02      776.73     17.72 o 
   5   4   1      915.90      913.46     15.25 o 
   6   4   1    32475.71    32007.36    223.91 o 
   7   4   1     5855.65     5755.18     48.53 o 
   8   4   1    28122.31    27849.25    148.81 o 
   9   4   1     6388.80     6383.68     54.74 o 
  10   4   1      670.50      663.59     19.24 o 
  11   4   1      188.26      219.55     13.39 o 
  12   4   1    17548.33    17400.22    106.79 o 
  13   4   1      402.98      393.28     17.66 o 
  14   4   1     3834.37     3802.94     48.45 o 
  15   4   1       58.74       44.61     15.31 o 
  16   4   1     4441.01     4500.78     62.03 o 
  17   4   1       48.81       66.10     18.51 o 
  18   4   1       40.53       57.29     21.92 o 
  19   4   1     1152.25     1148.46     44.55 o 
  20   4   1     7274.58     7224.53     87.33 o 
  21   4   1      743.61      715.56     26.89 o 
  22   4   1    10720.89    10863.37     97.27 o 
  23   4   1      787.89      828.57     32.99 o 
  24   4   1     2693.05     2650.82     50.37 o 
  25   4   1       17.55       80.42     29.98 o 
  26   4   1     7629.73     7801.40    164.49 o 
  27   4   1      246.71      216.10     39.26 o 
  28   4   1      509.88      591.14     46.61 o 
  29   4   1       40.10       73.01     49.27 o 
  30   4   1     2283.73     2321.74     94.80 o 
  31   4   1        9.27       23.96     51.07 o 
  32   4   1       98.11      104.44     53.22 o 
  33   4   1       53.93       58.22     56.92 o 
  34   4   1     2143.89     2003.47    100.54 o 
  35   4   1      175.62       76.78    101.33 o 
  36   4   1      692.75      587.37     70.42 o 
  37   4   1      117.66       23.97     68.23 o 
  38   4   1      987.67     1044.23     83.60 o 
  39   4   1       19.40      -46.96     83.22 o 
  40   4   1     1955.44     1851.73     98.12 o 
  41   4   1        3.53       19.46     85.17 o 
   0   5   1     8289.53     8246.01     77.34 o 
   1   5   1     1845.71     1818.92     25.39 o 
   2   5   1      656.80      678.20     16.04 o 
   3   5   1     1237.37     1227.94     21.36 o 
   4   5   1    10939.45    10791.59     75.02 o 
   5   5   1     2391.64     2430.03     37.07 o 
   6   5   1     4332.72     4293.78     44.53 o 
   7   5   1       38.71       54.15     11.00 o 
   8   5   1    10405.37    10377.41     74.32 o 
   9   5   1     1468.66     1445.54     29.42 o 
  10   5   1    29164.07    28775.61    221.37 o 
  11   5   1       53.14       69.24     14.16 o 
  12   5   1     1350.28     1359.52     31.55 o 
  13   5   1        1.07      -10.13     16.58 o 
  14   5   1     4134.47     4082.45     56.73 o 
  15   5   1     1712.75     1679.89     38.18 o 
  16   5   1      526.72      575.78     26.51 o 
  17   5   1      997.41     1011.35     34.02 o 
  18   5   1    14769.86    14790.91    114.60 o 
  19   5   1      184.19      242.59     21.00 o 
  20   5   1      532.86      518.68     25.01 o 
  21   5   1       49.29       39.16     23.89 o 
  22   5   1     7119.18     7054.44     81.44 o 
  23   5   1      248.76      261.40     31.25 o 
  24   5   1     7383.59     7501.44     99.84 o 
  25   5   1       49.66       19.68     35.75 o 
  26   5   1       15.78       -0.70     37.54 o 
  27   5   1       17.86       39.90     40.08 o 
  28   5   1     4631.59     4618.19    103.51 o 
  29   5   1       44.29       16.41     42.09 o 
  30   5   1       15.42      -39.22     43.96 o 
  31   5   1      740.72      702.20     50.52 o 
  32   5   1      892.23      860.01     67.93 o 
  33   5   1       10.04       17.30     57.64 o 
  34   5   1      806.97      723.10     71.17 o 
  35   5   1        4.31        8.63     63.80 o 
  36   5   1     1467.77     1270.98     85.98 o 
  37   5   1       19.10      -70.75     71.45 o 
  38   5   1     1603.01     1331.08     92.80 o 
  39   5   1       39.59       46.08     79.88 o 
  40   5   1       32.87      131.56     85.77 o 
   1   6   1      391.92      367.89     15.64 o 
   2   6   1    23570.56    22686.84    156.94 o 
   3   6   1     2791.14     2745.53     40.55 o 
   4   6   1     5888.95     5754.04     72.70 o 
   5   6   1      827.27      822.83     22.78 o 
   6   6   1      593.90      571.81     18.89 o 
   7   6   1      283.71      285.59     15.16 o 
   8   6   1     7467.84     7341.93     74.91 o 
   9   6   1      112.42      117.05     15.91 o 
  10   6   1     7403.00     7219.30     78.33 o 
  11   6   1     2371.04     2318.92     45.31 o 
  12   6   1     6747.13     6655.15     81.53 o 
  13   6   1      938.19      902.37     34.76 o 
  14   6   1        4.89        9.37     22.47 o 
  15   6   1       42.85       38.18     23.43 o 
  16   6   1    14105.22    14077.12    104.80 o 
  17   6   1     1594.39     1565.16     35.24 o 
  18   6   1     5279.78     5135.11     63.52 o 
  19   6   1       20.15       24.15     23.70 o 
  20   6   1     2979.40     2898.61     57.05 o 
  21   6   1        1.09       -5.90     27.65 o 
  22   6   1     3547.52     3521.64     76.60 o 
  23   6   1       22.59       21.17     35.17 o 
  24   6   1      393.57      380.67     41.33 o 
  25   6   1      661.20      547.76     44.45 o 
  26   6   1     3642.74     3604.58     91.10 o 
  27   6   1       96.14      160.83     44.40 o 
  28   6   1      471.01      479.93     46.34 o 
  29   6   1       18.91       63.04     46.85 o 
  30   6   1     5381.11     5400.52    119.91 o 
  31   6   1       68.39       64.72     48.56 o 
  32   6   1      626.64      596.93     55.67 o 
  33   6   1       30.59       37.60     53.79 o 
  34   6   1     1186.49     1113.66     69.95 o 
  35   6   1        3.10       55.54     69.25 o 
  36   6   1     1598.92     1407.37    113.96 o 
  37   6   1        0.86      -48.17     76.63 o 
  38   6   1      347.49      349.40     82.20 o 
  39   6   1       39.32        5.21     85.37 o 
   0   7   1    22331.47    21199.37    492.59 o 
   1   7   1     5140.53     4987.12     68.63 o 
   2   7   1     9969.99     9610.69     91.26 o 
   3   7   1       81.01       79.63     17.54 o 
   4   7   1    10002.42     9475.53     83.93 o 
   5   7   1       39.33       33.59     17.47 o 
   6   7   1     6501.37     6306.41     68.90 o 
   7   7   1      690.31      692.08     25.21 o 
   8   7   1     1743.80     1693.03     40.98 o 
   9   7   1        0.21       34.00     20.82 o 
  10   7   1     6570.53     6408.87     90.11 o 
  11   7   1      895.89      889.58     35.35 o 
  12   7   1     1759.10     1722.91     48.12 o 
  13   7   1     2004.49     2057.13     44.18 o 
  14   7   1    18212.72    18523.76    164.76 o 
  15   7   1     1856.80     1864.93     37.96 o 
  16   7   1      910.16      930.78     27.99 o 
  17   7   1      575.87      540.71     25.18 o 
  18   7   1     5928.22     5985.74     96.21 o 
  19   7   1       30.63       28.51     26.77 o 
  20   7   1     4490.24     4346.08     88.99 o 
  21   7   1       75.25       18.64     35.58 o 
  22   7   1      502.82      503.33     40.29 o 
  23   7   1      223.52      163.24     39.41 o 
  24   7   1     1412.28     1427.22     60.59 o 
  25   7   1      171.89      153.72     40.45 o 
  26   7   1     1250.97     1223.23     60.93 o 
  27   7   1      403.66      389.63     44.83 o 
  28   7   1     2325.02     2286.40     80.85 o 
  29   7   1      364.01      264.05     50.26 o 
  30   7   1       56.41       44.35     55.42 o 
  31   7   1       18.28        8.14     66.78 o 
  32   7   1     2578.40     2442.15     98.43 o 
  33   7   1      128.82      122.50     62.11 o 
  34   7   1     1246.44     1154.28     69.09 o 
  35   7   1       42.64       16.36     63.06 o 
  36   7   1      231.17      251.32     69.96 o 
  37   7   1       52.02       23.72    104.81 o 
  38   7   1      524.81      530.58    105.49 o 
   1   8   1       35.68       35.62     21.41 o 
   2   8   1     6986.99     6480.57     99.92 o 
   3   8   1       36.46       49.48     22.10 o 
   4   8   1      345.16      334.15     22.26 o 
   5   8   1       47.06       51.71     21.16 o 
   6   8   1     8260.62     8080.59     93.26 o 
   7   8   1      115.32      100.68     21.43 o 
   8   8   1     7309.14     7168.80     82.50 o 
   9   8   1      325.72      338.28     25.40 o 
  10   8   1     1862.81     1818.08     39.78 o 
  11   8   1        6.56       17.91     22.62 o 
  12   8   1     6562.75     6543.00     75.97 o 
  13   8   1       32.51       59.97     21.80 o 
  14   8   1      287.46      293.67     23.73 o 
  15   8   1       23.33       39.45     24.71 o 
  16   8   1     3932.57     3969.28     58.45 o 
  17   8   1      127.50       83.93     30.39 o 
  18   8   1      312.26      267.29     31.50 o 
  19   8   1      245.61      254.44     34.83 o 
  20   8   1     4316.11     4253.19    101.18 o 
  21   8   1       68.36       59.52     38.42 o 
  22   8   1     4306.84     4116.27     98.39 o 
  23   8   1        0.15       40.18     41.16 o 
  24   8   1     1286.72     1290.25     60.87 o 
  25   8   1       19.16       50.06     41.95 o 
  26   8   1     4643.08     4483.77    111.66 o 
  27   8   1      122.76       90.17     45.94 o 
  28   8   1       54.09       73.62     48.32 o 
  29   8   1        7.77      -50.54     50.54 o 
  30   8   1     2365.07     2224.50     84.51 o 
  31   8   1        2.39       59.72     54.54 o 
  32   8   1      188.13      137.91     59.92 o 
  33   8   1        1.21       98.70     60.64 o 
  34   8   1     1161.89     1113.03     70.17 o 
  35   8   1       22.32       68.68     67.20 o 
  36   8   1      741.70      862.22     70.25 o 
   0   9   1     3713.27     3583.74    120.99 o 
   1   9   1       57.65       87.60     25.87 o 
   2   9   1      589.10      551.18     30.67 o 
   3   9   1     1707.30     1559.57     42.64 o 
   4   9   1     5901.55     5776.98     84.58 o 
   5   9   1     2962.84     2633.47     56.19 o 
   6   9   1     2791.32     2753.01     57.70 o 
   7   9   1        0.74       27.51     28.45 o 
   8   9   1     5023.39     4950.07     67.96 o 
   9   9   1     1737.94     1683.66     41.49 o 
  10   9   1    14846.25    14909.80    143.47 o 
  11   9   1      561.59      592.36     33.91 o 
  12   9   1       94.12      121.66     29.89 o 
  13   9   1        3.91       11.30     30.07 o 
  14   9   1     1560.23     1608.19     48.69 o 
  15   9   1      238.51      274.81     30.89 o 
  16   9   1      314.62      332.96     31.79 o 
  17   9   1      629.92      602.61     36.35 o 
  18   9   1     6644.25     6717.31    110.99 o 
  19   9   1      694.05      699.58     41.96 o 
  20   9   1      193.53      201.34     37.37 o 
  21   9   1      179.88      230.87     43.90 o 
  22   9   1     4131.77     4203.82    103.62 o 
  23   9   1      251.07      282.05     44.59 o 
  24   9   1     4581.86     4472.93    123.44 o 
  25   9   1      192.63      156.30     49.85 o 
  26   9   1        3.31      -35.23     47.76 o 
  27   9   1       23.67      -10.69     49.22 o 
  28   9   1     2632.54     2539.82     91.78 o 
  29   9   1        2.92       58.42     54.08 o 
  30   9   1       15.89      -31.77     56.61 o 
  31   9   1      344.58      306.73     58.47 o 
  32   9   1      448.66      444.55     71.66 o 
  33   9   1       59.61      111.26     64.29 o 
  34   9   1      367.20      325.48     72.07 o 
  35   9   1        7.83      146.39     75.81 o 
   1  10   1       16.38      -15.47     32.55 o 
   2  10   1     8789.20     8488.14    145.70 o 
   3  10   1       67.01       56.33     39.14 o 
   4  10   1     2226.80     2263.32     81.55 o 
   5  10   1       18.75      -28.35     45.70 o 
   6  10   1     2983.43     2813.65    224.06 o 
   7  10   1      474.39      443.25     65.48 o 
   8  10   1     4080.79     3815.12    647.01 o 
   9  10   1      295.62      355.99     78.56 o 
  10  10   1     1239.39     1144.98     62.52 o 
  11  10   1      272.64      294.54     41.59 o 
  12  10   1     4324.83     4385.32    126.93 o 
  13  10   1       23.55      115.86     41.97 o 
  14  10   1       93.43      143.69     48.86 o 
  15  10   1       62.64       84.29     38.05 o 
  16  10   1     4474.19     4659.14     99.10 o 
  17  10   1       67.60       38.55     40.44 o 
  18  10   1     1247.00     1236.38     52.28 o 
  19  10   1       97.08       61.47     42.36 o 
  20  10   1     1382.20     1466.64     57.77 o 
  21  10   1       38.65       54.98     42.09 o 
  22  10   1     2534.84     2598.45     85.15 o 
  23  10   1       19.33      -16.25     46.71 o 
  24  10   1      335.32      330.16     52.21 o 
  25  10   1       48.23      107.90     56.63 o 
  26  10   1     1938.63     1715.26     88.15 o 
  27  10   1        0.10       -7.97     56.09 o 
  28  10   1       26.98        8.42     58.65 o 
  29  10   1        0.16       77.10     60.64 o 
  30  10   1     1994.82     1980.47     85.50 o 
  31  10   1        2.91      -14.73     68.21 o 
  32  10   1      216.74      257.17     72.79 o 
  33  10   1        3.82       29.51     76.62 o 
   0  11   1     7423.04     7116.22    265.47 o 
   1  11   1     1064.82     1063.96     79.02 o 
   2  11   1     3271.71     3179.46    128.04 o 
   3  11   1      130.11      121.60     56.25 o 
   4  11   1     3116.02     3055.49    125.10 o 
   5  11   1       11.87      -10.40     58.66 o 
   6  11   1     2015.49     1813.36    149.68 o 
   7  11   1      185.36      217.20     82.13 o 
   8  11   1      672.42      693.49    101.94 o 
   9  11   1        0.81      -37.29     78.62 o 
  10  11   1     1823.11     1787.62    105.60 o 
  11  11   1      483.20      517.19     69.13 o 
  12  11   1     1084.40     1053.14     66.26 o 
  13  11   1      641.68      577.93     51.07 o 
  14  11   1     8275.30     8472.18    133.94 o 
  15  11   1      328.91      407.32     58.68 o 
  16  11   1      221.08      209.60     64.65 o 
  17  11   1      171.49      161.95     43.75 o 
  18  11   1     3025.20     3141.04     86.71 o 
  19  11   1      107.44      107.87     52.95 o 
  20  11   1     2159.11     2271.46    141.56 o 
  21  11   1       54.71       51.78     54.50 o 
  22  11   1      342.76      152.39     63.81 o 
  23  11   1       47.88        5.00     72.55 o 
  24  11   1      731.94      715.67     73.98 o 
  25  11   1       72.67      172.31     70.14 o 
  26  11   1      640.13      843.22     76.64 o 
  27  11   1      166.09      305.12    140.43 o 
  28  11   1     1429.74     1452.61    112.71 o 
  29  11   1      106.16      150.86     89.82 o 
  30  11   1       34.80      -74.97     97.42 o 
   1  12   1      149.43      175.30     60.86 o 
   2  12   1     3785.46     3711.16    150.07 o 
   3  12   1      443.73      498.54     80.63 o 
   4  12   1      308.13      332.84     65.44 o 
   5  12   1       24.22       81.70     63.79 o 
   6  12   1     1541.86     1557.44     96.70 o 
   7  12   1       29.43      141.38     59.03 o 
   8  12   1     2073.90     2023.12    117.76 o 
   9  12   1        7.14      -76.24     83.93 o 
  10  12   1     1511.60     1653.44    164.38 o 
  11  12   1      277.53      305.16     64.15 o 
  12  12   1     2264.46     2410.15    126.51 o 
  13  12   1      185.03      192.94     59.39 o 
  14  12   1        0.02      -14.85     55.69 o 
  15  12   1       31.87       88.06     47.45 o 
  16  12   1     2642.53     2628.66     94.21 o 
  17  12   1      462.80      438.44     49.93 o 
  18  12   1      544.68      553.31     54.02 o 
  19  12   1        0.16      -41.82     51.88 o 
  20  12   1     1782.08     1826.99     79.62 o 
  21  12   1       18.08       82.16     59.72 o 
  22  12   1     1296.27     1422.77     71.62 o 
  23  12   1       23.30      -53.55     94.36 o 
  24  12   1      411.40      459.15     81.44 o 
  25  12   1       97.15      103.60     85.13 o 
  26  12   1     2052.29     1824.79    113.73 o 
  27  12   1        1.17      -90.49     90.49 o 
  28  12   1        5.08       53.31    122.25 o 
   0  13   1     1870.21     1645.61    148.17 o 
   1  13   1        1.08       94.74     70.70 o 
   2  13   1       54.80       95.31     71.46 o 
   3  13   1      504.93      531.02     56.47 o 
   4  13   1     2772.70     2676.80    110.37 o 
   5  13   1      480.10      402.97     61.47 o 
   6  13   1     1492.10     1579.09    107.21 o 
   7  13   1       13.95      -29.82     65.15 o 
   8  13   1     1755.98     1624.16    110.66 o 
   9  13   1      208.02      181.68     67.70 o 
  10  13   1     5644.13     5555.07    195.16 o 
  11  13   1       53.08      251.97     70.25 o 
  12  13   1        1.15      -22.76     62.39 o 
  13  13   1        8.39       21.26     76.26 o 
  14  13   1     1056.29     1032.94     77.71 o 
  15  13   1       39.47       15.50     60.23 o 
  16  13   1      181.67       86.39     93.04 o 
  17  13   1      131.27      134.38     64.26 o 
  18  13   1     2213.68     2427.40     87.06 o 
  19  13   1      169.41      171.66     99.06 o 
  20  13   1      180.96      152.23     80.15 o 
  21  13   1       27.54       50.77     85.78 o 
  22  13   1     1400.35     1460.81    110.50 o 
  23  13   1       59.35      145.92     89.05 o 
  24  13   1     1849.01     1841.39    234.65 o 
   1  14   1       56.56      -27.77     54.57 o 
   2  14   1     2562.60     2497.41     95.65 o 
   3  14   1       36.12       -3.26     54.73 o 
   4  14   1      514.74      559.80     95.36 o 
   5  14   1       25.57       45.61     73.27 o 
   6  14   1     2409.29     2427.46    133.95 o 
   7  14   1      201.13      389.21    138.20 o 
   8  14   1     1661.50     1736.75    117.66 o 
   9  14   1      180.78      194.27     81.58 o 
  10  14   1      219.42      296.61     81.92 o 
  11  14   1        0.06       22.94     73.88 o 
  12  14   1     2016.65     1957.40    101.39 o 
  13  14   1       18.32      -12.20     73.03 o 
  14  14   1       57.52      145.66    155.92 o 
  15  14   1       26.16       68.32    154.95 o 
  16  14   1     1325.41     1415.68     88.08 o 
  17  14   1        6.08      -56.02     81.92 o 
  18  14   1      189.55      276.33     81.24 o 
  19  14   1      140.65       48.63    115.09 o 
  20  14   1      750.98      778.23    112.73 o 
   0  15   1     2223.95     2485.68    145.98 o 
   1  15   1      299.72      274.84     62.75 o 
   2  15   1      558.77      672.92     97.13 o 
   3  15   1        0.11       19.96     63.70 o 
   4  15   1     1024.62     1195.06    146.29 o 
   5  15   1      100.58       94.65     72.68 o 
   6  15   1      592.54      698.71     78.49 o 
   7  15   1        8.98       78.83     89.73 o 
   8  15   1      370.54      368.77     86.72 o 
   9  15   1      116.93       57.26     94.25 o 
  10  15   1      795.96      851.21     92.37 o 
  11  15   1        7.67      -11.10     75.62 o 
  12  15   1      435.64      491.78     77.06 o 
  13  15   1      174.51      260.42     78.40 o 
  14  15   1     2507.40     2547.26    117.85 o 
   1  16   1       27.41     -145.03    145.03 o 
   0   0   2    31025.92    33079.97    243.18 o 
   1   0   2     5435.26     5733.78     70.55 o 
   2   0   2    21417.42    21983.75    235.55 o 
   3   0   2     4704.52     4977.10     50.67 o 
   4   0   2    12686.92    13208.12    126.93 o 
   6   0   2    54951.07    56552.57    563.19 o 
   7   0   2     1223.76     1279.49     21.88 o 
   8   0   2      255.72      253.71     11.41 o 
   9   0   2     5711.26     5835.79     72.59 o 
  10   0   2     7208.63     7296.93     80.62 o 
  11   0   2     1654.73     1732.06     35.86 o 
  12   0   2     6186.36     6407.80     73.18 o 
  13   0   2    15573.61    15726.96    132.88 o 
  14   0   2    78521.31    76350.23    583.14 o 
  15   0   2     1592.46     1680.25     41.25 o 
  16   0   2       56.71       82.42     17.93 o 
  17   0   2       83.22       77.37     18.61 o 
  18   0   2    13092.63    12880.26    232.49 o 
  19   0   2      429.21      482.12     37.51 o 
  20   0   2     7692.60     7715.95    154.65 o 
  21   0   2      931.13      849.40     56.06 o 
  22   0   2      622.68      608.29     40.41 o 
  23   0   2       18.37       89.92     33.36 o 
  24   0   2      600.51      614.42     43.47 o 
  25   0   2      440.45      459.09     41.96 o 
  26   0   2     2766.47     2761.05     86.68 o 
  27   0   2      383.29      351.03     53.98 o 
  28   0   2     3037.30     3034.21    135.68 o 
  29   0   2       40.81       93.90     60.56 o 
  30   0   2      520.13      451.23     95.23 o 
  31   0   2      314.54      320.52     71.71 o 
  32   0   2     4866.35     5027.99    188.68 o 
  33   0   2      191.36      184.47     77.94 o 
  34   0   2     2018.98     1917.18    131.85 o 
  35   0   2       43.84      219.12    152.15 o 
  36   0   2      155.25      277.24    125.08 o 
  37   0   2       21.21       48.48     87.63 o 
  38   0   2     1083.84     1103.71    113.21 o 
  39   0   2       13.90      -47.68    239.42 o 
  40   0   2       76.15       45.07    108.85 o 
  41   0   2       43.34     -112.31    118.32 o 
  42   0   2     1115.96     1231.48    311.23 o 
   1   1   2     1513.09     1494.76     20.80 o 
   2   1   2    36966.68    36860.82    164.04 o 
   3   1   2     3592.69     3656.21     46.16 o 
   4   1   2     3686.39     3683.12     25.84 o 
   6   1   2    14290.42    14495.98    125.18 o 
   7   1   2      322.58      307.61      9.71 o 
   8   1   2    23848.45    24081.37    145.94 o 
   9   1   2     1434.50     1425.75     18.76 o 
  10   1   2     2846.50     2848.49     27.09 o 
  11   1   2      434.49      416.23     13.98 o 
  12   1   2    11248.87    11382.64     92.44 o 
  13   1   2       10.29       18.87      9.77 o 
  14   1   2      717.63      706.42     18.31 o 
  15   1   2       28.04       46.50     11.25 o 
  16   1   2    15939.83    16114.58    133.46 o 
  17   1   2       28.17       36.61     15.81 o 
  18   1   2     6661.03     6677.87     93.10 o 
  19   1   2      823.05      829.41     30.21 o 
  20   1   2     5327.13     5478.23     79.75 o 
  21   1   2       26.65        5.14     25.70 o 
  22   1   2     2648.32     2635.61     60.82 o 
  23   1   2       10.70       20.68     24.81 o 
  24   1   2      725.13      665.77     31.92 o 
  25   1   2      314.61      310.86     29.28 o 
  26   1   2     9498.27     9514.75    112.78 o 
  27   1   2      505.25      538.00     39.36 o 
  28   1   2       40.94       65.91     42.35 o 
  29   1   2       70.57       33.17     43.99 o 
  30   1   2     4697.21     4690.56    141.92 o 
  31   1   2       28.10       -1.20     49.18 o 
  32   1   2      804.10      866.31     63.37 o 
  33   1   2       44.91       75.94     63.93 o 
  34   1   2     2483.16     2504.02    105.75 o 
  35   1   2        8.11       39.57     96.68 o 
  36   1   2     1534.62     1447.63     85.40 o 
  37   1   2       43.08       91.61     96.74 o 
  38   1   2      500.88      695.86     90.09 o 
  39   1   2        4.48      112.25     92.77 o 
  40   1   2     1143.01     1182.42    128.26 o 
  41   1   2        1.90        5.68     80.54 o 
  42   1   2       10.67      123.89     89.93 o 
   0   2   2    15085.18    14949.17    113.09 o 
   1   2   2     2199.54     2200.81     25.31 o 
   2   2   2    38723.46    38864.32    341.88 o 
   3   2   2    22745.07    23512.19    142.48 o 
   4   2   2    26513.79    26688.93    176.39 o 
   5   2   2    10483.17    10758.56     52.48 o 
   6   2   2    22706.80    22554.86    202.15 o 
   7   2   2       70.25       97.24      6.54 o 
   8   2   2    18838.13    18443.47    137.20 o 
   9   2   2     2610.19     2596.37     27.43 o 
  10   2   2    36671.93    36006.78    294.41 o 
  11   2   2     1684.03     1681.82     23.66 o 
  12   2   2      165.83      166.59     10.27 o 
  13   2   2      154.60      165.05     12.28 o 
  14   2   2     4902.49     4832.75     53.50 o 
  15   2   2      236.05      250.56     15.27 o 
  16   2   2     1564.36     1554.78     32.56 o 
  17   2   2     5911.72     6007.59     73.22 o 
  18   2   2    18051.81    18264.30    145.58 o 
  19   2   2     2785.66     2789.92     56.36 o 
  20   2   2      385.43      404.29     29.79 o 
  21   2   2      395.21      433.93     26.80 o 
  22   2   2    10482.58    10531.72    104.12 o 
  23   2   2       76.17      118.95     24.95 o 
  24   2   2    10136.79    10171.20    111.73 o 
  25   2   2       84.73      123.00     29.44 o 
  26   2   2       25.99       46.47     34.26 o 
  27   2   2      272.21      299.84     39.40 o 
  28   2   2     6113.93     5851.53    134.24 o 
  29   2   2     1336.69     1304.62     69.14 o 
  30   2   2       38.92       77.25     47.50 o 
  31   2   2       38.06       63.07     53.84 o 
  32   2   2      308.55      216.33     52.43 o 
  33   2   2      112.34      121.68     55.31 o 
  34   2   2      313.84      244.46     57.04 o 
  35   2   2      130.25      112.82     60.97 o 
  36   2   2     2040.03     1927.73     97.85 o 
  37   2   2        7.66       36.17     76.68 o 
  38   2   2     2292.66     1965.91    103.50 o 
  39   2   2       63.31      127.13     74.14 o 
  40   2   2       47.45      150.50     79.31 o 
  41   2   2        0.16      180.71     84.06 o 
   1   3   2     3129.76     3164.55     33.97 o 
   2   3   2    43331.00    42027.68    283.24 o 
   3   3   2      440.82      434.73     13.98 o 
   4   3   2      392.85      363.05     12.97 o 
   5   3   2     4651.10     4687.19     43.62 o 
   6   3   2    49859.35    48304.92    338.92 o 
   7   3   2     1002.67     1025.10     18.22 o 
   8   3   2    11731.67    11606.36     81.27 o 
   9   3   2       50.03       52.39      8.66 o 
  10   3   2       99.71      118.48      9.44 o 
  11   3   2     1116.85     1103.00     21.74 o 
  12   3   2     7172.57     7293.49     56.67 o 
  13   3   2       87.00       84.07     11.18 o 
  14   3   2      184.48      203.56     13.47 o 
  15   3   2       78.79       76.82     13.51 o 
  16   3   2     5295.86     5274.32     65.04 o 
  17   3   2        7.54       12.96     17.49 o 
  18   3   2     3852.23     3876.29     66.65 o 
  19   3   2       48.40       36.17     23.11 o 
  20   3   2     4030.83     4095.29     72.45 o 
  21   3   2      508.04      545.91     28.85 o 
  22   3   2     7159.65     7340.43     79.46 o 
  23   3   2       45.27       43.11     24.49 o 
  24   3   2     1807.27     1913.00     43.77 o 
  25   3   2        5.90       80.69     28.00 o 
  26   3   2    10215.93    10337.25    141.84 o 
  27   3   2       54.70       84.87     43.29 o 
  28   3   2       22.84       26.84     46.26 o 
  29   3   2       41.72      -49.04     49.04 o 
  30   3   2     2908.97     2707.21    102.94 o 
  31   3   2        1.46        8.84     56.92 o 
  32   3   2      220.74      230.02     57.25 o 
  33   3   2       87.78       39.27     57.36 o 
  34   3   2     2857.55     2895.59    112.64 o 
  35   3   2       99.76      178.21     60.27 o 
  36   3   2      669.47      473.53     69.46 o 
  37   3   2        1.96      -68.61     68.61 o 
  38   3   2      437.09      289.56     74.86 o 
  39   3   2        2.01        6.62     88.55 o 
  40   3   2     1620.96     1710.68    104.46 o 
  41   3   2       24.95       89.87     94.21 o 
   0   4   2    31870.58    31079.38    258.65 o 
   1   4   2     2170.35     2080.62     30.14 o 
   2   4   2     5216.66     5125.11     49.85 o 
   3   4   2      520.18      520.82     15.59 o 
   4   4   2    16161.92    16066.04     99.64 o 
   5   4   2     1010.09      998.91     20.76 o 
   6   4   2    17313.50    16985.08    103.21 o 
   7   4   2      244.86      252.20     12.16 o 
   8   4   2     1833.64     1829.17     27.87 o 
   9   4   2     2242.17     2201.58     35.48 o 
  10   4   2     2541.81     2544.63     38.60 o 
  11   4   2      360.24      357.69     16.40 o 
  12   4   2     3579.11     3554.45     46.20 o 
  13   4   2     6658.37     6586.96     69.54 o 
  14   4   2    39302.48    39157.08    311.30 o 
  15   4   2     1265.08     1272.29     31.88 o 
  16   4   2      477.31      494.04     22.33 o 
  17   4   2      148.58      173.56     21.07 o 
  18   4   2     9497.14     9501.44    143.97 o 
  19   4   2       34.66       39.75     26.37 o 
  20   4   2     7612.85     7625.13     96.02 o 
  21   4   2      768.92      717.92     32.38 o 
  22   4   2      983.67      967.13     32.28 o 
  23   4   2        0.43      -20.13     25.87 o 
  24   4   2     1460.97     1448.02     40.52 o 
  25   4   2      339.24      373.62     33.72 o 
  26   4   2     2224.91     2167.10     67.64 o 
  27   4   2      172.19      214.79     38.32 o 
  28   4   2     3348.05     3447.10    104.49 o 
  29   4   2        0.82       -1.72     43.33 o 
  30   4   2      177.15      197.20     52.39 o 
  31   4   2      214.64      221.10     52.23 o 
  32   4   2     3735.98     3632.22    123.45 o 
  33   4   2       91.91      148.99     58.95 o 
  34   4   2     1337.59     1290.34     83.11 o 
  35   4   2       11.91       -0.96     64.18 o 
  36   4   2      166.45      127.70     66.94 o 
  37   4   2        7.22      -74.10     74.10 o 
  38   4   2      965.83      983.18     81.59 o 
  39   4   2       20.68      -16.70     84.09 o 
  40   4   2       36.64        4.08    112.75 o 
   1   5   2      261.55      268.01     12.25 o 
   2   5   2    24031.58    23725.09    175.04 o 
   3   5   2     3116.03     3078.24     37.31 o 
   4   5   2     3445.11     3365.33     41.60 o 
   5   5   2     1920.46     1890.73     31.99 o 
   6   5   2     1305.00     1299.89     27.47 o 
   7   5   2        5.73        7.68     12.05 o 
   8   5   2    11121.19    10732.02     87.94 o 
   9   5   2     2167.97     2095.77     42.00 o 
  10   5   2     6330.75     6319.23     73.97 o 
  11   5   2     2100.61     2012.38     40.67 o 
  12   5   2     6249.04     6201.66     72.15 o 
  13   5   2        3.08       14.58     17.37 o 
  14   5   2     1300.57     1274.97     42.62 o 
  15   5   2      104.51      115.61     21.78 o 
  16   5   2    15417.38    15431.26    139.53 o 
  17   5   2       10.62       24.66     19.99 o 
  18   5   2     7520.19     7606.99     75.45 o 
  19   5   2     1264.32     1249.36     33.86 o 
  20   5   2     3800.96     3719.38     62.98 o 
  21   5   2      548.78      528.12     28.04 o 
  22   5   2      840.85      847.56     32.89 o 
  23   5   2       93.60      110.16     29.49 o 
  24   5   2      153.12      171.91     35.95 o 
  25   5   2      670.27      716.95     42.96 o 
  26   5   2     6486.41     6343.41    116.05 o 
  27   5   2      796.88      689.93     66.61 o 
  28   5   2      331.08      294.23     43.08 o 
  29   5   2       67.41       76.24     43.96 o 
  30   5   2     5100.82     5236.31    116.23 o 
  31   5   2       53.83       13.26     48.63 o 
  32   5   2      972.10      930.31     60.38 o 
  33   5   2       14.12       96.69     60.97 o 
  34   5   2     1530.79     1287.83     84.18 o 
  35   5   2       11.46      -41.15     66.28 o 
  36   5   2     1802.38     1677.32    111.56 o 
  37   5   2      141.72       84.33     80.07 o 
  38   5   2      360.89      248.90     82.92 o 
  39   5   2       19.57       45.56     88.08 o 
  40   5   2      576.30      512.32     93.63 o 
   0   6   2     3818.10     3735.40     59.43 o 
   1   6   2      530.02      541.21     17.91 o 
   2   6   2     2550.38     2552.28     37.82 o 
   3   6   2     1322.18     1317.47     29.01 o 
   4   6   2     7261.56     7257.18     70.22 o 
   5   6   2     2158.54     2091.07     36.54 o 
   6   6   2    16430.49    16034.07    136.44 o 
   7   6   2      141.79      151.81     15.05 o 
   8   6   2     5334.79     5197.89     67.50 o 
   9   6   2     1523.08     1460.90     38.56 o 
  10   6   2    25424.31    24976.02    271.38 o 
  11   6   2      351.52      351.67     22.20 o 
  12   6   2      105.00       96.91     20.71 o 
  13   6   2      253.29      255.23     23.34 o 
  14   6   2     9859.03     9556.29    122.13 o 
  15   6   2       47.46       73.20     21.80 o 
  16   6   2      271.09      263.21     23.42 o 
  17   6   2     2055.18     1987.07     41.67 o 
  18   6   2    11052.58    10982.30    125.72 o 
  19   6   2      559.20      569.48     26.40 o 
  20   6   2      178.64      173.74     26.93 o 
  21   6   2      192.11      188.74     29.04 o 
  22   6   2     5119.05     5003.69     95.73 o 
  23   6   2        3.60       32.61     36.37 o 
  24   6   2     4242.13     4069.50     94.50 o 
  25   6   2       58.93       51.69     38.93 o 
  26   6   2        1.92       11.88     39.94 o 
  27   6   2       35.68       35.49     41.53 o 
  28   6   2     3150.91     3111.43     90.17 o 
  29   6   2      400.29      367.19     48.86 o 
  30   6   2      199.58      195.36     49.15 o 
  31   6   2        5.88       47.06     49.74 o 
  32   6   2      518.88      586.88     53.99 o 
  33   6   2       16.85      -57.09     57.64 o 
  34   6   2      479.65      398.66     68.90 o 
  35   6   2       36.88       39.13     77.32 o 
  36   6   2     1299.39     1223.28    112.85 o 
  37   6   2       13.56        8.68    143.04 o 
  38   6   2     1611.02     1663.59    137.93 o 
  39   6   2       27.94      -24.54    140.27 o 
   1   7   2     1095.24     1050.87     31.60 o 
   2   7   2     9373.48     9099.20     85.94 o 
   3   7   2       19.85       45.46     17.84 o 
   4   7   2      756.86      718.77     26.55 o 
   5   7   2     3556.49     3538.37     54.95 o 
   6   7   2    25864.79    25211.69    182.32 o 
   7   7   2     1467.55     1462.38     36.92 o 
   8   7   2     9311.11     9265.63     98.83 o 
   9   7   2      123.03      154.29     22.55 o 
  10   7   2       21.32       51.98     22.41 o 
  11   7   2      968.94      961.05     30.31 o 
  12   7   2     8900.86     8870.84     92.31 o 
  13   7   2      147.37      130.79     21.02 o 
  14   7   2      127.59      146.05     26.95 o 
  15   7   2       45.08       58.86     23.36 o 
  16   7   2     2786.39     2745.82     58.22 o 
  17   7   2       10.96       42.20     23.99 o 
  18   7   2      200.42      224.56     24.93 o 
  19   7   2       22.22       24.26     29.86 o 
  20   7   2     2987.43     2803.31    100.31 o 
  21   7   2      856.08      814.25     55.16 o 
  22   7   2     4859.96     4657.22    126.39 o 
  23   7   2      201.00      198.94     38.28 o 
  24   7   2     1531.53     1419.34     60.11 o 
  25   7   2       21.36       -1.23     41.53 o 
  26   7   2     5710.85     5503.99    126.31 o 
  27   7   2        0.44       64.58     45.84 o 
  28   7   2      341.27      341.80     51.28 o 
  29   7   2       40.70       49.27     50.77 o 
  30   7   2     1317.55     1392.13     74.46 o 
  31   7   2        0.71       74.60     55.18 o 
  32   7   2      167.53      218.92     56.42 o 
  33   7   2       94.86       99.26     85.43 o 
  34   7   2     2260.97     2168.98     93.96 o 
  35   7   2      124.54      145.79     71.59 o 
  36   7   2      424.63      511.11     75.60 o 
  37   7   2       16.11      -23.84     91.77 o 
   0   8   2    12036.19    11279.86    229.03 o 
   1   8   2      216.29      212.34     23.80 o 
   2   8   2      412.03      436.26     25.91 o 
   3   8   2      124.05      135.90     25.14 o 
   4   8   2     6869.29     6703.97     81.58 o 
   5   8   2      354.35      402.31     22.97 o 
   6   8   2     4752.14     4639.56     81.27 o 
   7   8   2        2.31       -4.23     22.73 o 
   8   8   2     1910.66     1839.23     44.21 o 
   9   8   2      365.86      366.81     22.38 o 
  10   8   2     2893.97     2864.66     47.19 o 
  11   8   2       25.12       36.66     23.02 o 
  12   8   2     1326.97     1350.22     34.54 o 
  13   8   2      702.41      699.01     27.66 o 
  14   8   2    12005.25    12016.83    112.82 o 
  15   8   2      399.77      422.76     26.84 o 
  16   8   2      415.25      544.47     44.96 o 
  17   8   2      310.96      292.00     32.17 o 
  18   8   2     6091.59     6055.68    100.14 o 
  19   8   2      131.82      154.48     35.90 o 
  20   8   2     3194.14     3233.16     81.72 o 
  21   8   2      408.93      392.22     39.21 o 
  22   8   2     1430.62     1252.53     90.81 o 
  23   8   2       32.27       21.45     43.10 o 
  24   8   2     1828.89     1758.92     75.94 o 
  25   8   2      154.42       95.37     46.40 o 
  26   8   2      696.97      718.69     66.21 o 
  27   8   2        2.16      131.20     57.98 o 
  28   8   2     2649.66     2462.79     94.45 o 
  29   8   2       73.90      106.17     55.09 o 
  30   8   2       31.47      114.23     58.42 o 
  31   8   2       63.95      155.99     60.10 o 
  32   8   2     1750.66     1857.39    125.34 o 
  33   8   2        6.01      106.45     64.86 o 
  34   8   2      686.84      833.53     81.64 o 
  35   8   2        4.02      157.78     70.30 o 
  36   8   2      257.05      146.62     76.72 o 
   1   9   2      285.71      304.00     24.92 o 
   2   9   2    18769.21    18812.20    197.92 o 
   3   9   2     1295.41     1213.39     37.56 o 
   4   9   2     1271.91     1252.56     38.54 o 
   5   9   2      487.84      507.45     27.91 o 
   6   9   2      930.14      924.25     38.90 o 
   7   9   2      130.52      104.07     32.36 o 
   8   9   2     2038.98     2035.63     51.56 o 
   9   9   2     1384.23     1396.66     41.74 o 
  10   9   2     4425.39     4450.42     75.56 o 
  11   9   2      811.08      787.72     35.99 o 
  12   9   2     1352.05     1326.23     55.09 o 
  13   9   2       18.33       31.05     37.74 o 
  14   9   2      306.18      249.89     39.14 o 
  15   9   2       12.18      -15.84     33.97 o 
  16   9   2     6540.58     6471.76    102.94 o 
  17   9   2        3.79       40.22     54.86 o 
  18   9   2     6091.74     6106.11    114.47 o 
  19   9   2      617.57      634.17     43.09 o 
  20   9   2     1459.92     1429.72     61.64 o 
  21   9   2      325.20      274.46     39.55 o 
  22   9   2      896.17      882.33     54.60 o 
  23   9   2      100.69      114.55     47.41 o 
  24   9   2       73.03      117.17     48.15 o 
  25   9   2      424.00      381.46     51.31 o 
  26   9   2     3848.10     3712.93    149.62 o 
  27   9   2      398.47      435.59     55.90 o 
  28   9   2      519.21      539.52     57.63 o 
  29   9   2       23.64       63.99     59.65 o 
  30   9   2     3502.94     3532.06    128.10 o 
  31   9   2       24.01      -64.26     64.26 o 
  32   9   2      428.56      364.20     68.70 o 
  33   9   2        5.10        1.83     69.00 o 
  34   9   2      820.94      832.89     74.78 o 
   0  10   2     3907.81     3744.39    126.91 o 
   1  10   2        0.18       -7.85     39.52 o 
   2  10   2       19.45       25.37     39.34 o 
   3  10   2       40.41      -44.58     44.58 o 
   4  10   2     4623.50     4152.33    278.36 o 
   5  10   2      311.24      346.16     53.63 o 
   6  10   2     4480.44     3825.28    327.16 o 
   7  10   2      194.73      100.35     78.02 o 
   8  10   2     1920.65     1698.07    133.24 o 
   9  10   2      604.74      559.85     94.19 o 
  10  10   2     6149.88     6315.27    146.05 o 
  11  10   2       16.69       87.67    105.31 o 
  12  10   2       40.42       -7.85     48.28 o 
  13  10   2      831.73      832.00     62.73 o 
  14  10   2     6355.22     6263.23    169.10 o 
  15  10   2       32.62       -3.97     41.46 o 
  16  10   2      208.83      249.63     49.18 o 
  17  10   2      301.40      311.78     46.09 o 
  18  10   2     3675.54     3655.93    205.10 o 
  19  10   2       16.33      -26.53     53.04 o 
  20  10   2      766.28      795.67     52.03 o 
  21  10   2       94.62      125.01     48.13 o 
  22  10   2     1620.69     1659.28     71.19 o 
  23  10   2        1.57       22.94     51.12 o 
  24  10   2     1902.17     2009.16     85.38 o 
  25  10   2       42.48       36.84     53.96 o 
  26  10   2      171.79      108.54     57.44 o 
  27  10   2        8.90      -60.07     60.07 o 
  28  10   2     1599.90     1514.31     86.56 o 
  29  10   2       18.11      -36.78     64.40 o 
  30  10   2      107.64      -53.33     67.21 o 
  31  10   2        4.16        8.73     79.04 o 
  32  10   2      721.39      833.00     71.88 o 
   1  11   2      189.12      267.83     90.28 o 
   2  11   2     2562.44     2515.81    114.31 o 
   3  11   2        7.49       77.51     61.94 o 
   4  11   2      285.59      233.62     60.05 o 
   5  11   2      870.09      855.83    108.49 o 
   6  11   2     9702.32     9699.07    324.88 o 
   7  11   2      850.32      982.22    104.85 o 
   8  11   2     4134.27     4210.59    215.62 o 
   9  11   2       84.45      107.28     78.04 o 
  10  11   2       19.62        7.55     76.56 o 
  11  11   2      130.73      124.03     74.34 o 
  12  11   2     4748.59     4738.79    135.82 o 
  13  11   2      104.16      123.31     49.86 o 
  14  11   2       15.54       82.76     44.15 o 
  15  11   2        0.25       42.84     45.12 o 
  16  11   2     1428.58     1488.94     66.75 o 
  17  11   2       20.65       18.45     48.16 o 
  18  11   2        5.43      -40.91     52.22 o 
  19  11   2        4.45       53.82     53.91 o 
  20  11   2     1793.05     1899.86     86.64 o 
  21  11   2      260.26      260.72     58.37 o 
  22  11   2     2082.20     2248.59     92.63 o 
  23  11   2      166.80      143.44     62.49 o 
  24  11   2      772.15      925.69     81.29 o 
  25  11   2        7.11       87.54     75.10 o 
  26  11   2     2683.45     2843.19    205.81 o 
  27  11   2        4.11      -39.47    163.16 o 
  28  11   2      265.48      370.98     87.70 o 
  29  11   2       43.73      104.88     89.29 o 
  30  11   2      752.68      873.81     96.84 o 
   0  12   2     2298.12     2066.24    163.07 o 
   1  12   2        9.94       -3.48     65.70 o 
   2  12   2        3.44       34.63     65.27 o 
   3  12   2      247.19      346.54    124.72 o 
   4  12   2     1486.66     1399.84    100.16 o 
   5  12   2      188.77      273.11     82.81 o 
   6  12   2     2769.34     2679.37    176.33 o 
   7  12   2        0.92      -28.90     87.98 o 
   8  12   2      839.28      787.13    108.90 o 
   9  12   2       93.29      278.77     93.63 o 
  10  12   2     4077.78     3947.03    159.91 o 
  11  12   2      144.35      118.08     65.15 o 
  12  12   2      370.51      465.29    199.78 o 
  13  12   2        5.78       52.89     90.94 o 
  14  12   2     3967.69     3967.69    135.55 o 
  15  12   2       23.81       83.17     50.44 o 
  16  12   2       79.48      244.33     70.63 o 
  17  12   2      324.20      351.85     53.43 o 
  18  12   2     3587.13     3646.83    118.22 o 
  19  12   2      187.49      233.40     61.34 o 
  20  12   2      457.19      541.41     63.02 o 
  21  12   2      134.47       51.13     75.23 o 
  22  12   2     1152.05     1169.63     73.96 o 
  23  12   2       22.05       26.04     71.37 o 
  24  12   2      992.28      797.69     98.57 o 
  25  12   2       43.51       11.59     89.82 o 
  26  12   2       47.37      125.81     89.00 o 
  27  12   2       18.11      145.52     90.11 o 
   1  13   2      238.45      215.12    100.26 o 
   2  13   2     6214.46     6117.56    197.08 o 
   3  13   2      343.60      499.61     71.59 o 
   4  13   2      870.39      872.62     85.89 o 
   5  13   2        1.16      111.81    102.83 o 
   6  13   2      534.55      233.39    141.02 o 
   7  13   2       31.05      -63.24     69.76 o 
   8  13   2     1087.51     1194.13    104.58 o 
   9  13   2      394.36      529.47     78.41 o 
  10  13   2     1367.24     1414.69    128.70 o 
  11  13   2       80.06       10.31     75.20 o 
  12  13   2     1063.34     1215.23     95.28 o 
  13  13   2        9.87      -23.75     71.55 o 
  14  13   2       82.97       51.20     65.80 o 
  15  13   2        3.25       74.31     66.41 o 
  16  13   2     2821.33     3032.47    131.27 o 
  17  13   2       13.74      -16.73     83.56 o 
  18  13   2     1806.77     1833.12     88.55 o 
  19  13   2      119.94      -54.04     99.36 o 
  20  13   2      592.70      504.53     71.76 o 
  21  13   2       18.77       44.01     73.63 o 
  22  13   2      505.97      736.94    134.45 o 
  23  13   2       23.99       10.17     96.88 o 
  24  13   2       49.00      117.51     91.50 o 
   0  14   2     2368.05     2643.92    189.09 o 
   1  14   2       68.80      169.42    205.02 o 
   2  14   2      276.40      222.02     84.22 o 
   3  14   2      116.22      170.46     69.71 o 
   4  14   2     2144.72     2011.61    126.61 o 
   5  14   2       25.07      -33.56     75.25 o 
   6  14   2     1060.92     1067.80     95.44 o 
   7  14   2       64.71      177.16     76.14 o 
   8  14   2      649.56      642.55     82.30 o 
   9  14   2      130.64      139.94     79.80 o 
  10  14   2     1112.90      979.36    156.60 o 
  11  14   2        0.49      257.29     85.21 o 
  12  14   2       54.40      110.22     73.63 o 
  13  14   2      480.59      449.30     71.34 o 
  14  14   2     3053.80     3187.96    129.72 o 
  15  14   2       98.79      119.21     76.21 o 
  16  14   2      113.56      112.39     78.81 o 
  17  14   2       20.02       87.08     80.90 o 
  18  14   2     1194.41     1198.71     88.63 o 
  19  14   2        0.45      -84.81    102.84 o 
  20  14   2      816.25      785.99    149.15 o 
   1  15   2       21.42       16.16     62.53 o 
   2  15   2     1790.24     1873.52     86.98 o 
   3  15   2       15.48      157.39     92.14 o 
   4  15   2       30.96      -23.73     73.82 o 
   5  15   2       62.27       -7.56     73.19 o 
   6  15   2     3092.47     3178.60    126.11 o 
   7  15   2      172.16       78.50    121.42 o 
   8  15   2      906.35      970.83    245.73 o 
   9  15   2        0.94       66.75     97.33 o 
  10  15   2      145.28      137.56     76.06 o 
  11  15   2        0.28      112.83     74.90 o 
  12  15   2     1141.02     1142.08     79.92 o 
  13  15   2       40.24       -0.59     80.53 o 
  14  15   2        7.00       34.80     95.76 o 
   1   0   3    17596.94    18906.89    332.09 o 
   2   0   3    15285.96    15854.71    208.23 o 
   3   0   3    10681.29    11655.24     82.29 o 
   4   0   3     9964.35    10732.18    107.19 o 
   5   0   3     8905.90     9358.95     74.14 o 
   6   0   3    13029.94    13365.59    123.05 o 
   7   0   3     1856.74     1893.56     27.79 o 
   8   0   3    92492.10    91145.90    878.46 o 
   9   0   3     2188.60     2209.91     33.43 o 
  10   0   3     7592.03     7586.03    111.42 o 
  11   0   3     1273.20     1245.93     31.35 o 
  12   0   3     7673.88     7634.56    105.82 o 
  13   0   3       38.04       60.38     15.57 o 
  14   0   3     1538.23     1525.31     37.48 o 
  15   0   3      442.25      474.54     25.22 o 
  16   0   3     7886.93     8132.23    123.44 o 
  17   0   3      583.39      572.13     28.00 o 
  18   0   3      620.04      554.64     32.11 o 
  19   0   3        3.63       56.48     33.22 o 
  20   0   3    20496.04    20387.60    251.77 o 
  21   0   3      584.85      552.92     44.43 o 
  22   0   3     1158.82     1280.41     84.42 o 
  23   0   3      447.35      456.15     39.27 o 
  24   0   3      755.62      774.57     48.59 o 
  25   0   3      109.52      200.22     52.17 o 
  26   0   3    13180.21    13117.41    205.04 o 
  27   0   3       13.58      -20.11     58.25 o 
  28   0   3      383.65      418.68     69.15 o 
  29   0   3       10.94       50.49     66.54 o 
  30   0   3     1020.63     1113.48    191.74 o 
  31   0   3       70.63      168.94    103.66 o 
  32   0   3        4.23       37.87     88.24 o 
  33   0   3       24.50      111.52     79.38 o 
  34   0   3      872.70     1056.09    108.94 o 
  35   0   3        0.95      -26.28     95.02 o 
  36   0   3     2290.45     2255.45    155.45 o 
  37   0   3       42.27       75.69     96.21 o 
  38   0   3     1700.79     2067.67    186.57 o 
  39   0   3        2.39      115.95    131.56 o 
  40   0   3     1642.69     1522.02    172.51 o 
  41   0   3        8.00      -46.25    155.84 o 
   0   1   3    34863.90    34315.89    448.28 o 
   1   1   3      163.97      171.64      8.52 o 
   2   1   3       40.56       73.42      7.11 o 
   3   1   3      231.96      234.59      8.58 o 
   4   1   3    77320.68    76350.70    451.85 o 
   5   1   3       40.51       56.16      6.10 o 
   6   1   3     7809.76     8002.86     80.60 o 
   7   1   3       28.50       44.00      7.30 o 
   8   1   3    13790.90    13872.15    118.65 o 
   9   1   3      249.85      265.68     10.90 o 
  10   1   3     9494.92     9586.48     85.29 o 
  11   1   3     1205.88     1204.44     20.73 o 
  12   1   3     3716.23     3669.48     38.65 o 
  13   1   3        4.66       15.53     10.41 o 
  14   1   3     8615.58     8719.44     80.58 o 
  15   1   3       97.63      124.32     13.11 o 
  16   1   3      215.87      224.24     14.92 o 
  17   1   3     1457.15     1451.62     33.65 o 
  18   1   3     4997.18     5017.75     63.44 o 
  19   1   3      155.02      154.64     20.15 o 
  20   1   3     2708.24     2653.31     55.00 o 
  21   1   3      451.68      474.26     26.84 o 
  22   1   3     1825.62     1849.72     48.15 o 
  23   1   3        0.10        8.49     26.53 o 
  24   1   3     6560.90     6687.66     95.88 o 
  25   1   3      671.67      724.61     41.99 o 
  26   1   3      111.24      226.45     64.73 o 
  27   1   3      136.29      127.08     58.09 o 
  28   1   3     5147.34     5286.17    127.84 o 
  29   1   3      178.33      250.98     48.42 o 
  30   1   3      472.14      414.44     56.99 o 
  31   1   3        7.18      -38.45     51.81 o 
  32   1   3     2632.47     2465.82     97.66 o 
  33   1   3        5.52      -35.56     58.98 o 
  34   1   3      878.50      880.84     77.54 o 
  35   1   3      341.52      277.31     68.53 o 
  36   1   3     1328.67     1317.92     93.20 o 
  37   1   3        6.68      -66.23     76.27 o 
  38   1   3     1514.65     1357.12    102.73 o 
  39   1   3       18.83       23.68    117.31 o 
  40   1   3       45.25      -45.24    101.81 o 
  41   1   3       11.84      261.93    253.21 o 
   1   2   3      156.81      147.37      8.49 o 
   2   2   3    20913.61    20943.99    122.87 o 
   3   2   3     1843.46     1879.70     21.25 o 
   4   2   3    38652.59    37760.06    210.95 o 
   5   2   3       49.08       64.76      7.10 o 
   6   2   3     9009.00     9102.99     55.91 o 
   7   2   3       24.52       39.41      7.60 o 
   8   2   3     1371.25     1362.14     22.05 o 
   9   2   3     5688.43     5776.77     50.77 o 
  10   2   3      390.89      398.93     12.89 o 
  11   2   3     3961.69     3939.60     46.54 o 
  12   2   3    23130.19    23030.12    192.11 o 
  13   2   3     1229.61     1217.92     27.10 o 
  14   2   3     2493.48     2514.37     47.36 o 
  15   2   3       21.72       24.05     14.09 o 
  16   2   3    40636.09    40107.82    263.76 o 
  17   2   3      665.66      670.14     25.08 o 
  18   2   3     4784.68     4801.60     85.67 o 
  19   2   3       46.30       38.52     22.29 o 
  20   2   3      175.00      195.77     25.60 o 
  21   2   3      425.55      446.16     25.34 o 
  22   2   3     6184.91     6106.16     80.15 o 
  23   2   3      215.07      271.86     28.30 o 
  24   2   3     4174.95     4085.26     79.17 o 
  25   2   3      301.45      293.63     35.04 o 
  26   2   3      697.68      778.55     57.09 o 
  27   2   3       86.82       66.33     54.08 o 
  28   2   3      103.24       86.55     49.75 o 
  29   2   3      127.66       57.58     53.27 o 
  30   2   3     5606.33     5575.30    156.08 o 
  31   2   3       10.05       17.85     58.98 o 
  32   2   3     1628.45     1666.87     97.55 o 
  33   2   3      132.53      126.95     64.09 o 
  34   2   3     1785.55     1672.98     98.53 o 
  35   2   3       44.75      -72.26     72.26 o 
  36   2   3     1226.90     1274.60     96.55 o 
  37   2   3      286.51      309.09     76.72 o 
  38   2   3        5.73      -79.78     79.78 o 
  39   2   3        1.19      -33.10     82.50 o 
  40   2   3     1068.11     1153.87    103.36 o 
  41   2   3        5.74      239.98    111.96 o 
   0   3   3    63232.95    59767.42    463.63 o 
   1   3   3      485.31      486.54     14.27 o 
   2   3   3        9.14       46.88      8.62 o 
   3   3   3     1348.03     1334.43     25.85 o 
   4   3   3    31879.66    31050.91    199.07 o 
   5   3   3     3412.41     3449.38     35.95 o 
   6   3   3     9111.42     9056.30     56.51 o 
   7   3   3     1693.48     1668.69     24.37 o 
   8   3   3     6162.54     6144.41     52.08 o 
   9   3   3     5390.43     5302.28     47.85 o 
  10   3   3     6639.47     6597.35     58.09 o 
  11   3   3     2608.51     2546.34     35.56 o 
  12   3   3    13490.95    13551.72    113.06 o 
  13   3   3     1627.43     1609.80     32.08 o 
  14   3   3     6368.68     6374.36     78.15 o 
  15   3   3       74.51       59.07     17.50 o 
  16   3   3     2449.85     2519.22     47.73 o 
  17   3   3      860.74      872.43     30.42 o 
  18   3   3     8919.27     8906.79    162.64 o 
  19   3   3      226.31      271.09     26.16 o 
  20   3   3     2358.86     2388.16     52.29 o 
  21   3   3       36.94       79.13     25.06 o 
  22   3   3      543.89      560.43     29.16 o 
  23   3   3       15.37       39.33     28.28 o 
  24   3   3     2725.52     2792.30     80.12 o 
  25   3   3       83.41       84.26     35.63 o 
  26   3   3      122.07      165.71     43.58 o 
  27   3   3       52.80       59.29     49.50 o 
  28   3   3     7413.46     7359.07    175.54 o 
  29   3   3        1.45       -5.10     55.80 o 
  30   3   3       23.31       14.64     89.09 o 
  31   3   3       13.45      -54.04     56.91 o 
  32   3   3     2236.01     2110.15    109.75 o 
  33   3   3        1.33       37.57     63.12 o 
  34   3   3     1973.64     2062.25    112.69 o 
  35   3   3      331.76      134.89    108.65 o 
  36   3   3      896.77      695.29     83.70 o 
  37   3   3        0.62       96.64    105.72 o 
  38   3   3     1214.94     1371.99    113.61 o 
  39   3   3       51.74       21.81     89.12 o 
  40   3   3      118.11      127.64     98.79 o 
   1   4   3     2750.68     2748.63     45.75 o 
   2   4   3     9906.60     9792.26     73.11 o 
   3   4   3     1078.58     1067.27     25.24 o 
   4   4   3     1633.85     1634.76     30.00 o 
   5   4   3     2758.24     2672.31     38.56 o 
   6   4   3     9260.65     9065.17     81.79 o 
   7   4   3       36.55       87.48     12.36 o 
   8   4   3    50266.60    49635.81    375.46 o 
   9   4   3     2405.52     2337.97     41.05 o 
  10   4   3     4066.87     4120.02     55.07 o 
  11   4   3      274.78      279.34     18.16 o 
  12   4   3     8550.75     8602.54     88.95 o 
  13   4   3      530.71      509.68     24.72 o 
  14   4   3      844.11      885.33     33.05 o 
  15   4   3      260.70      263.36     21.78 o 
  16   4   3     7963.09     8164.30    117.50 o 
  17   4   3       26.44       33.93     25.45 o 
  18   4   3      515.56      544.72     24.79 o 
  19   4   3        3.69       24.44     24.05 o 
  20   4   3    13883.58    13660.99    249.81 o 
  21   4   3       37.13       42.11     27.74 o 
  22   4   3     1302.29     1291.88     39.30 o 
  23   4   3      177.79      170.92     29.48 o 
  24   4   3      895.57      955.33     41.82 o 
  25   4   3       57.20       48.70     39.29 o 
  26   4   3     9226.40     9177.48    165.96 o 
  27   4   3        2.36       61.24     54.23 o 
  28   4   3      251.22      294.12     45.18 o 
  29   4   3       48.73       92.66     47.94 o 
  30   4   3     1020.15      874.81     78.83 o 
  31   4   3       14.79       14.55     62.51 o 
  32   4   3       33.98       77.76     61.55 o 
  33   4   3       85.28       53.24     67.84 o 
  34   4   3      842.63      970.12     86.46 o 
  35   4   3        1.95        6.45     72.95 o 
  36   4   3     1787.76     1862.11    110.35 o 
  37   4   3      102.46      133.96     80.60 o 
  38   4   3     1162.50     1111.40     96.24 o 
  39   4   3        3.11      -63.40    118.47 o 
  40   4   3     1441.52     1415.94    105.95 o 
   0   5   3     6238.60     6109.51     86.36 o 
   1   5   3      144.95      149.52     12.79 o 
   2   5   3      336.45      372.82     16.52 o 
   3   5   3       21.15       26.35     12.60 o 
   4   5   3    53509.43    52623.88    641.61 o 
   5   5   3       10.20       23.52     12.71 o 
   6   5   3     3366.36     3268.99     44.85 o 
   7   5   3       18.79       27.27     15.11 o 
   8   5   3    12388.95    12267.97    115.54 o 
   9   5   3       32.07       10.98     16.93 o 
  10   5   3     8317.92     8222.46     99.53 o 
  11   5   3      704.06      708.49     28.05 o 
  12   5   3       21.12       42.17     19.23 o 
  13   5   3      146.60      173.42     23.66 o 
  14   5   3     7498.41     7527.07    123.31 o 
  15   5   3        4.40       25.90     24.71 o 
  16   5   3      257.26      297.39     22.07 o 
  17   5   3     1129.21     1090.44     32.09 o 
  18   5   3     1587.06     1526.84     37.36 o 
  19   5   3      256.84      256.74     23.81 o 
  20   5   3     2095.49     2083.43     45.61 o 
  21   5   3      506.58      512.17     31.09 o 
  22   5   3     2839.92     2863.35     82.92 o 
  23   5   3        2.61       -2.03     38.28 o 
  24   5   3     8104.40     8044.74    295.66 o 
  25   5   3      689.90      694.96     49.08 o 
  26   5   3       68.71      124.06     41.89 o 
  27   5   3      149.02      255.70     51.56 o 
  28   5   3     2372.53     2304.95     90.00 o 
  29   5   3      294.45      293.19     54.62 o 
  30   5   3     1004.22      975.59     61.57 o 
  31   5   3       13.52       50.81     52.55 o 
  32   5   3     2240.59     2139.41     95.69 o 
  33   5   3        1.30      -49.97     67.67 o 
  34   5   3      193.56      183.48     74.13 o 
  35   5   3      301.41      319.30     75.83 o 
  36   5   3     1336.45     1334.13    133.91 o 
  37   5   3       13.57      -83.35     83.35 o 
  38   5   3     1425.16     1451.72    104.33 o 
  39   5   3       12.92      -96.36     96.36 o 
   1   6   3     2297.32     2305.98     42.18 o 
   2   6   3    11090.93    11081.33     95.05 o 
   3   6   3     3263.65     3161.02     51.94 o 
   4   6   3     9794.97     9815.88     86.59 o 
   5   6   3      593.43      585.67     22.27 o 
   6   6   3     4340.42     4237.56     68.76 o 
   7   6   3      602.52      623.11     27.63 o 
   8   6   3     3318.64     3352.06     59.03 o 
   9   6   3     1296.51     1269.78     37.21 o 
  10   6   3      840.03      826.97     32.68 o 
  11   6   3     1443.38     1343.26     42.20 o 
  12   6   3    11667.25    11747.47    124.61 o 
  13   6   3        1.61       13.18     21.23 o 
  14   6   3      709.32      724.53     26.62 o 
  15   6   3       63.47       82.70     22.59 o 
  16   6   3    19214.92    19455.45    187.08 o 
  17   6   3       62.06       76.19     23.34 o 
  18   6   3     2766.52     2797.95     52.64 o 
  19   6   3      107.24      100.00     25.48 o 
  20   6   3     1113.74     1105.55     37.43 o 
  21   6   3       11.10      -32.11     32.11 o 
  22   6   3     3289.40     2956.87     86.20 o 
  23   6   3      283.80      255.24     46.84 o 
  24   6   3     2039.71     1908.89     72.21 o 
  25   6   3      217.08      220.71     43.15 o 
  26   6   3     1258.11     1173.05     64.27 o 
  27   6   3      146.69      168.78     47.32 o 
  28   6   3       44.07       20.57     47.18 o 
  29   6   3       30.41       26.81     48.91 o 
  30   6   3     3544.80     3549.20    107.22 o 
  31   6   3       51.62        7.48     53.65 o 
  32   6   3      700.10      824.35     60.42 o 
  33   6   3       23.29       97.55     75.34 o 
  34   6   3     1185.38     1154.42     76.52 o 
  35   6   3        3.36       -1.40     82.97 o 
  36   6   3     1132.32     1070.60    102.11 o 
  37   6   3       84.72      132.74     88.67 o 
  38   6   3       33.98      139.53     94.75 o 
   0   7   3    43105.89    42068.51    504.48 o 
   1   7   3       30.13       23.61     20.42 o 
   2   7   3       12.48       16.88     19.22 o 
   3   7   3     1361.25     1307.18     35.90 o 
   4   7   3     8444.48     8490.69     93.93 o 
   5   7   3       70.85       46.60     20.29 o 
   6   7   3     4862.80     4806.64     78.07 o 
   7   7   3      755.06      707.90     32.59 o 
   8   7   3     2383.67     2446.24     52.13 o 
   9   7   3      910.20      901.23     33.42 o 
  10   7   3     2844.90     2871.58     51.05 o 
  11   7   3      354.11      356.77     22.88 o 
  12   7   3    11186.63    11325.57    100.03 o 
  13   7   3      752.64      744.02     27.87 o 
  14   7   3     3421.92     3374.02     76.44 o 
  15   7   3        5.60       58.82     24.62 o 
  16   7   3     3089.95     3085.06     53.70 o 
  17   7   3      373.75      361.58     27.51 o 
  18   7   3     7143.45     7033.44    103.98 o 
  19   7   3        1.23       12.80     33.12 o 
  20   7   3     1785.97     1727.58     60.66 o 
  21   7   3      128.72      130.59     37.82 o 
  22   7   3       80.28      102.69     36.90 o 
  23   7   3        1.99       77.63     42.26 o 
  24   7   3     1029.95     1165.77     62.52 o 
  25   7   3      163.84      174.43     45.97 o 
  26   7   3      110.07      100.52     47.77 o 
  27   7   3       19.84       70.50     48.08 o 
  28   7   3     6175.97     6255.41    159.52 o 
  29   7   3        3.70       46.32     52.70 o 
  30   7   3       21.17      -18.27     54.61 o 
  31   7   3        3.82       14.17     56.56 o 
  32   7   3     1594.87     1687.49     80.63 o 
  33   7   3       17.37      130.18     62.09 o 
  34   7   3     1970.67     1906.00     86.16 o 
  35   7   3      113.63      -32.63     70.23 o 
  36   7   3      502.57      272.24     94.30 o 
  37   7   3        0.03      -97.85     97.85 o 
   1   8   3      116.75      109.16     26.32 o 
   2   8   3     4700.77     4704.07     76.29 o 
   3   8   3      129.77       92.30     25.85 o 
   4   8   3      345.84      329.33     25.47 o 
   5   8   3      263.22      281.79     27.09 o 
   6   8   3     4945.45     4887.43     78.32 o 
   7   8   3       28.48       30.63     25.79 o 
   8   8   3    12937.74    13268.11    130.52 o 
   9   8   3      887.75      877.56     32.94 o 
  10   8   3      987.56     1047.92     34.06 o 
  11   8   3      204.54      216.71     26.73 o 
  12   8   3     7167.60     7170.55     90.97 o 
  13   8   3      568.70      532.29     31.93 o 
  14   8   3      144.14      185.82     29.19 o 
  15   8   3       31.99       45.62     34.02 o 
  16   8   3     6566.66     6633.21    109.98 o 
  17   8   3      248.56      269.63     34.57 o 
  18   8   3      396.13      426.44     38.19 o 
  19   8   3       10.67       26.81     37.03 o 
  20   8   3     4511.73     4481.36     97.38 o 
  21   8   3       30.43       41.36     39.56 o 
  22   8   3     1486.83     1507.10     61.11 o 
  23   8   3      139.16      203.07     41.26 o 
  24   8   3     1010.65     1093.24     63.88 o 
  25   8   3       44.79      114.11     47.79 o 
  26   8   3     3603.39     3604.23    124.56 o 
  27   8   3        8.59       49.41     51.43 o 
  28   8   3       60.59       46.53     53.29 o 
  29   8   3       88.48       90.09     56.59 o 
  30   8   3     1026.30     1057.19     69.18 o 
  31   8   3        7.17       29.23     64.92 o 
  32   8   3      182.58      289.41     66.47 o 
  33   8   3      107.83      128.66     66.66 o 
  34   8   3      729.59      759.25     72.74 o 
  35   8   3        6.76      -83.76     83.76 o 
   0   9   3     1277.23     1261.58     58.30 o 
   1   9   3       22.46        6.89     30.96 o 
   2   9   3      216.25      303.77     29.18 o 
   3   9   3       12.09        3.78     29.53 o 
   4   9   3    21849.72    21210.28    344.32 o 
   5   9   3      444.50      473.25     37.50 o 
   6   9   3     1294.98     1245.47     51.62 o 
   7   9   3      100.04      103.37     34.99 o 
   8   9   3     6407.35     6261.15     97.57 o 
   9   9   3      308.68      380.57     30.80 o 
  10   9   3     4994.83     4967.94     88.58 o 
  11   9   3      898.16      868.06     59.32 o 
  12   9   3      397.26      326.37     42.65 o 
  13   9   3       16.49       76.01     44.66 o 
  14   9   3     4028.58     4067.01    106.84 o 
  15   9   3      184.28      171.71     43.16 o 
  16   9   3      370.26      350.33     43.00 o 
  17   9   3      521.65      526.33     52.83 o 
  18   9   3      629.52      572.95     79.84 o 
  19   9   3      390.25      344.99     40.96 o 
  20   9   3     1043.54      993.80     52.10 o 
  21   9   3       74.94      167.41     43.20 o 
  22   9   3     2237.18     2194.65     85.48 o 
  23   9   3       27.36       86.84     43.78 o 
  24   9   3     5093.79     5172.86    131.17 o 
  25   9   3       92.28      142.26     53.07 o 
  26   9   3       27.19       11.19     53.06 o 
  27   9   3       70.06       80.20     54.13 o 
  28   9   3     1157.88     1193.24     71.75 o 
  29   9   3       50.78       66.19     61.49 o 
  30   9   3      728.01      778.32     68.37 o 
  31   9   3       25.77       41.21     68.45 o 
  32   9   3     1350.94     1443.76     81.45 o 
  33   9   3        3.06       18.66     75.38 o 
  34   9   3       64.29       -9.90     86.42 o 
   1  10   3      818.75      860.33     65.99 o 
   2  10   3     4229.97     3894.68    521.29 o 
   3  10   3      396.30      365.97     54.24 o 
   4  10   3     1286.09     1342.45    120.53 o 
   5  10   3      685.68      581.09     86.00 o 
   6  10   3     1418.32     1473.75    122.28 o 
   7  10   3        3.61       75.48     71.85 o 
   8  10   3     4630.58     4709.75    220.76 o 
   9  10   3      553.94      449.21     82.99 o 
  10  10   3      824.13      834.54     66.78 o 
  11  10   3       20.21       39.25     49.94 o 
  12  10   3     4521.30     4628.95    277.19 o 
  13  10   3       42.82      -34.47     50.48 o 
  14  10   3       42.88       89.08     72.64 o 
  15  10   3      118.49      171.46     45.33 o 
  16  10   3     6165.54     6276.98    143.76 o 
  17  10   3        9.59      127.06     47.39 o 
  18  10   3      994.15     1081.78     66.68 o 
  19  10   3       17.29       53.17     57.56 o 
  20  10   3     2222.06     2324.51     92.94 o 
  21  10   3       24.44      138.89     55.10 o 
  22  10   3     1071.71     1202.65     70.43 o 
  23  10   3       36.82        0.35     53.52 o 
  24  10   3      613.05      602.49     74.96 o 
  25  10   3       46.27       -4.05     62.77 o 
  26  10   3     1532.32     1556.42    129.12 o 
  27  10   3        9.33        9.89     68.89 o 
  28  10   3        3.59      -21.66    112.26 o 
  29  10   3       14.55      -42.65     73.61 o 
  30  10   3     1508.47     1458.80     89.78 o 
  31  10   3       10.37       32.53    144.89 o 
  32  10   3      172.10      104.54     95.71 o 
   0  11   3    17960.95    19207.75    451.52 o 
   1  11   3       26.74      123.14     58.45 o 
   2  11   3       67.35      102.72     59.75 o 
   3  11   3      299.30      247.69    106.86 o 
   4  11   3     3043.17     2832.08    183.84 o 
   5  11   3       33.48       73.05     80.48 o 
   6  11   3     1939.63     2186.36    158.79 o 
   7  11   3      123.15      116.05     84.38 o 
   8  11   3     1071.97      959.09    111.79 o 
   9  11   3       31.24      -71.39     87.24 o 
  10  11   3     1079.87     1203.65    117.05 o 
  11  11   3       54.36       94.30     84.19 o 
  12  11   3     4290.19     4303.68    163.56 o 
  13  11   3      123.95      221.02     57.78 o 
  14  11   3     1898.37     1964.81     73.52 o 
  15  11   3        2.38       16.12     44.50 o 
  16  11   3     1342.55     1322.05     62.93 o 
  17  11   3      143.70      212.09     54.37 o 
  18  11   3     3278.52     3407.58    113.58 o 
  19  11   3        1.13       -9.90     56.14 o 
  20  11   3     1074.48     1098.44     77.29 o 
  21  11   3      172.69      230.99     57.92 o 
  22  11   3       37.96       63.21     62.87 o 
  23  11   3        1.59      -39.32     63.19 o 
  24  11   3      639.33      658.66     67.35 o 
  25  11   3      200.00      239.36     77.98 o 
  26  11   3       84.16      166.92     79.89 o 
  27  11   3       15.36      -17.13     83.69 o 
  28  11   3     2986.20     3010.74    142.35 o 
  29  11   3       26.50     -134.65    163.86 o 
   1  12   3      135.62      127.44     67.94 o 
   2  12   3     2137.24     2041.54    111.46 o 
   3  12   3      418.64      422.46     71.84 o 
   4  12   3     1311.49     1102.68    126.93 o 
   5  12   3       45.20      -13.35     93.06 o 
   6  12   3     2186.95     2255.04    174.00 o 
   7  12   3      242.31      258.75     82.79 o 
   8  12   3     2109.51     1964.79    157.43 o 
   9  12   3      143.60      166.90     87.49 o 
  10  12   3      183.78      102.99     91.65 o 
  11  12   3      287.05      220.92     95.95 o 
  12  12   3     3922.37     3918.79    159.82 o 
  13  12   3       26.97      120.22     59.90 o 
  14  12   3        0.10       71.10     62.55 o 
  15  12   3        1.02      165.50     55.78 o 
  16  12   3     3946.52     4138.94    131.94 o 
  17  12   3        8.14      -59.93     59.93 o 
  18  12   3      318.05      264.91     60.87 o 
  19  12   3       62.81      -25.22     60.82 o 
  20  12   3      919.64      889.40     77.59 o 
  21  12   3        1.01      -12.77     65.16 o 
  22  12   3     1177.31     1179.25     74.07 o 
  23  12   3      197.63      308.98     68.83 o 
  24  12   3      728.96      824.25     72.76 o 
  25  12   3       52.60       22.37    112.80 o 
  26  12   3     1081.44      970.96     90.03 o 
   0  13   3      961.21     1147.12    124.67 o 
   1  13   3       26.11      -18.61    119.18 o 
   2  13   3       36.85      -24.94     75.72 o 
   3  13   3       56.12      -15.90    107.04 o 
   4  13   3     6751.85     6586.91    300.69 o 
   5  13   3       60.13      101.27    105.60 o 
   6  13   3      525.42      382.89    103.84 o 
   7  13   3      123.04       94.27     93.72 o 
   8  13   3     2351.48     2526.97    183.89 o 
   9  13   3      139.81       53.08    105.20 o 
  10  13   3     2135.27     2135.40    226.11 o 
  11  13   3      196.08      197.55     82.21 o 
  12  13   3       40.94       90.66     78.04 o 
  13  13   3       50.77       10.03     66.07 o 
  14  13   3     1465.61     1614.82     89.67 o 
  15  13   3       10.88      176.25     71.25 o 
  16  13   3       40.88       68.92     75.91 o 
  17  13   3      205.06      160.07     87.98 o 
  18  13   3      456.07      591.78     79.86 o 
  19  13   3       30.95       -3.85     68.09 o 
  20  13   3      461.49      252.42     72.12 o 
  21  13   3       33.55      -59.33    107.70 o 
  22  13   3     1008.10     1045.90     94.29 o 
  23  13   3        0.16      -79.07     79.07 o 
   1  14   3      149.59      -46.88    158.26 o 
   2  14   3     1484.01     1429.88    153.04 o 
   3  14   3       14.95     -114.50    115.66 o 
   4  14   3       86.80       83.01    118.12 o 
   5  14   3      263.04      173.06    120.95 o 
   6  14   3      582.40      651.51    120.35 o 
   7  14   3       10.03       53.31     80.27 o 
   8  14   3     3180.94     3312.26    217.32 o 
   9  14   3      188.53      321.95     89.30 o 
  10  14   3      467.35      723.11     87.17 o 
  11  14   3       12.97      284.62    160.31 o 
  12  14   3     1655.75     1752.75     98.90 o 
  13  14   3       96.79      155.67     74.05 o 
  14  14   3        4.80      178.43     75.88 o 
  15  14   3       58.95       81.95     75.78 o 
  16  14   3     1791.12     1793.65    100.56 o 
  17  14   3       12.66      -41.34    100.12 o 
  18  14   3      273.70      340.61    103.36 o 
   0  15   3     4612.90     4440.60    246.90 o 
   1  15   3       21.53     -139.32    139.32 o 
   2  15   3       95.58       30.75     95.67 o 
   3  15   3        6.32       11.52     96.54 o 
   4  15   3     1506.14     1535.86    108.80 o 
   5  15   3       12.26      136.80     92.19 o 
   6  15   3      692.58      731.50     89.32 o 
   7  15   3       30.24       81.79     92.56 o 
   8  15   3      547.30      465.61     93.13 o 
   9  15   3       28.69       45.43     91.13 o 
  10  15   3      555.53      600.16     78.83 o 
  11  15   3      111.32       14.92     81.57 o 
  12  15   3      783.79      732.20     83.82 o 
   0   0   4    56634.21    58901.82    638.18 o 
   1   0   4    29840.06    30244.34    483.24 o 
   2   0   4    12730.24    12989.88    228.71 o 
   3   0   4      567.22      598.48     19.88 o 
   4   0   4     7845.84     8060.61    131.33 o 
   5   0   4      802.99      826.11     23.91 o 
   6   0   4     2244.98     2284.14     39.14 o 
   7   0   4     4835.37     4814.43     94.77 o 
   8   0   4     4457.66     4612.84     64.86 o 
   9   0   4       70.23       63.72     15.65 o 
  10   0   4      262.09      263.56     16.78 o 
  11   0   4     3351.94     3309.30     53.93 o 
  12   0   4     3851.87     3846.10     65.41 o 
  13   0   4      696.06      748.36     30.36 o 
  14   0   4    22842.54    22571.97    202.95 o 
  15   0   4     3407.47     3513.00     72.77 o 
  16   0   4     1128.21     1167.97     44.49 o 
  17   0   4     3622.66     3671.04     92.36 o 
  18   0   4     7471.06     7600.54    137.63 o 
  19   0   4      219.74      236.63     38.04 o 
  20   0   4    10320.31    10711.83    302.32 o 
  21   0   4        3.96      -14.63     41.09 o 
  22   0   4     1187.29     1248.51     88.02 o 
  23   0   4      282.31      379.10     54.39 o 
  24   0   4     3041.33     2938.55     97.45 o 
  25   0   4       34.58       95.83     53.79 o 
  26   0   4     2830.21     2842.39    179.53 o 
  27   0   4     2135.50     2040.44    161.30 o 
  28   0   4     5195.37     5226.46    246.82 o 
  29   0   4      833.83      698.80    106.64 o 
  30   0   4        2.12        7.00     88.01 o 
  31   0   4       59.69       59.18     99.11 o 
  32   0   4     5422.99     5205.01    269.09 o 
  33   0   4        0.35     -103.24    107.83 o 
  34   0   4     1688.10     1860.21    172.95 o 
  35   0   4      721.44      692.85    126.12 o 
  36   0   4      139.91      236.32    132.42 o 
  37   0   4        9.46      113.19    127.43 o 
  38   0   4      655.74      926.64    136.03 o 
  39   0   4      147.45      331.28    147.98 o 
  40   0   4       59.40      459.53    151.75 o 
   1   1   4      463.30      460.18     13.52 o 
   2   1   4    23260.78    23506.62    133.47 o 
   3   1   4       28.12       45.31      8.40 o 
   4   1   4     5701.31     5871.35     49.50 o 
   5   1   4     1684.75     1715.07     23.78 o 
   6   1   4     7916.82     8071.27     57.96 o 
   7   1   4      335.23      322.29     12.67 o 
   8   1   4     8055.47     8264.45     58.78 o 
   9   1   4     1413.58     1422.39     25.97 o 
  10   1   4     4013.61     4078.55     44.21 o 
  11   1   4      628.47      638.41     18.72 o 
  12   1   4    16089.05    16014.56    108.23 o 
  13   1   4     3218.52     3253.88     43.88 o 
  14   1   4      129.72      142.63     15.42 o 
  15   1   4     1036.85     1041.51     28.19 o 
  16   1   4     9783.37     9791.27    119.41 o 
  17   1   4      710.56      727.99     27.42 o 
  18   1   4     3689.07     3726.50     68.56 o 
  19   1   4      411.62      439.62     25.97 o 
  20   1   4     6449.64     6543.72     95.92 o 
  21   1   4     1192.24     1193.62     40.57 o 
  22   1   4     5027.56     5134.17     96.24 o 
  23   1   4      335.05      318.03     34.45 o 
  24   1   4      894.09      923.08     42.10 o 
  25   1   4       28.51       78.21     52.05 o 
  26   1   4     4920.16     5157.91    163.75 o 
  27   1   4      124.91       28.13     58.11 o 
  28   1   4      148.32       96.00     68.98 o 
  29   1   4        4.02       17.18     62.14 o 
  30   1   4     3423.79     3517.97    268.62 o 
  31   1   4        1.07        4.66     70.35 o 
  32   1   4      481.96      528.80     73.67 o 
  33   1   4      239.52      285.82     81.60 o 
  34   1   4     1372.23     1335.73    146.71 o 
  35   1   4        4.95      -13.42    264.54 o 
  36   1   4      970.78     1155.94    102.57 o 
  37   1   4       83.84      291.97     95.87 o 
  38   1   4      270.60      543.89    265.32 o 
  39   1   4       93.52      269.27    260.38 o 
  40   1   4     1004.82     1062.29    142.20 o 
   0   2   4    11089.22    11031.29     96.94 o 
   1   2   4       77.24       82.79      9.44 o 
   2   2   4      605.11      597.65     15.95 o 
   3   2   4     3095.37     3086.26     33.67 o 
   4   2   4    11991.79    12111.67     72.27 o 
   5   2   4     3098.43     3088.58     38.03 o 
   6   2   4    14770.92    14857.93     94.35 o 
   7   2   4      334.23      334.67     15.33 o 
   8   2   4    12476.57    12645.15     92.43 o 
   9   2   4     4506.55     4567.33     53.71 o 
  10   2   4    41726.13    41737.75    344.23 o 
  11   2   4      160.32      167.24     13.59 o 
  12   2   4     1551.32     1546.72     31.28 o 
  13   2   4     1106.75     1087.83     29.06 o 
  14   2   4     5034.41     5018.79     61.76 o 
  15   2   4     2657.50     2612.58     45.67 o 
  16   2   4      692.77      714.30     25.90 o 
  17   2   4      180.43      155.01     20.46 o 
  18   2   4     7499.37     7854.02    122.64 o 
  19   2   4      715.88      768.26     30.41 o 
  20   2   4      730.66      751.07     31.11 o 
  21   2   4      951.95      921.16     35.25 o 
  22   2   4     7311.00     7528.03    134.27 o 
  23   2   4      379.69      381.14     37.64 o 
  24   2   4     8741.13     8890.71    165.64 o 
  25   2   4     1389.48     1443.52    189.59 o 
  26   2   4       77.69      114.18     57.29 o 
  27   2   4      159.74      244.65     62.97 o 
  28   2   4     3503.77     3549.96    160.61 o 
  29   2   4        5.60      -59.53     66.01 o 
  30   2   4      102.71      116.41    129.97 o 
  31   2   4     1069.79     1171.02     95.83 o 
  32   2   4      920.37     1019.93    286.26 o 
  33   2   4      527.86      788.77    201.14 o 
  34   2   4      215.27       62.62    103.82 o 
  35   2   4      252.42       23.43     85.90 o 
  36   2   4     1707.38     1739.81    121.71 o 
  37   2   4       18.65      -18.52     96.04 o 
  38   2   4     1628.59     1584.74    121.90 o 
  39   2   4       32.01      124.80    110.17 o 
  40   2   4      137.36      219.50    107.77 o 
   1   3   4     2848.92     2750.13     36.29 o 
   2   3   4     3191.60     3089.25     40.92 o 
   3   3   4     1191.25     1131.40     30.70 o 
   4   3   4     3156.36     3104.06     53.44 o 
   5   3   4      488.33      478.80     17.87 o 
   6   3   4     9843.19     9796.08     76.40 o 
   7   3   4     4024.59     3964.78     52.57 o 
   8   3   4    13537.73    13682.70    109.70 o 
   9   3   4     4821.21     4821.17     62.17 o 
  10   3   4     1627.51     1582.87     35.13 o 
  11   3   4       80.19       93.03     15.62 o 
  12   3   4    21423.29    21699.44    174.06 o 
  13   3   4     1014.23      961.10     32.03 o 
  14   3   4        4.64       20.67     18.53 o 
  15   3   4     1270.85     1322.55     36.82 o 
  16   3   4     8352.98     8307.16    111.21 o 
  17   3   4        7.76       21.03     22.61 o 
  18   3   4       91.20      105.76     24.28 o 
  19   3   4     1232.18     1232.52     37.63 o 
  20   3   4     8839.59     8586.39    160.15 o 
  21   3   4     1826.59     1757.40     67.95 o 
  22   3   4     4390.67     4403.73    127.99 o 
  23   3   4       46.17       88.33     33.29 o 
  24   3   4     1412.03     1372.37     95.88 o 
  25   3   4      330.88      361.72     41.45 o 
  26   3   4     4735.31     4661.52    112.92 o 
  27   3   4      291.20      326.43     53.93 o 
  28   3   4       52.40       -2.63     58.29 o 
  29   3   4       41.81      -20.91     64.37 o 
  30   3   4     2072.81     1975.33    123.41 o 
  31   3   4       12.96      -55.21     76.79 o 
  32   3   4      487.52      418.83     76.64 o 
  33   3   4       56.98       16.66     81.49 o 
  34   3   4     1784.43     1703.46    127.05 o 
  35   3   4       56.08       -7.26    144.43 o 
  36   3   4      934.15      926.06    141.62 o 
  37   3   4      199.31      187.57     95.55 o 
  38   3   4      430.37      297.19    103.21 o 
  39   3   4        5.47     -192.71    242.33 o 
  40   3   4     1550.42     1657.79    186.72 o 
   0   4   4    26077.55    25298.55    241.11 o 
   1   4   4    13816.28    13586.80    104.69 o 
   2   4   4     8331.40     8101.71     79.51 o 
   3   4   4      112.04      120.67     13.60 o 
   4   4   4     3749.19     3703.05     51.13 o 
   5   4   4       16.00       27.72     13.62 o 
   6   4   4     5964.45     5877.86     79.36 o 
   7   4   4     2324.06     2345.23     47.26 o 
   8   4   4     2442.58     2435.74     48.52 o 
   9   4   4       88.23      107.94     18.21 o 
  10   4   4     3501.15     3540.10     60.42 o 
  11   4   4     1719.13     1694.77     53.86 o 
  12   4   4     2451.26     2507.79     53.31 o 
  13   4   4      510.24      485.93     27.73 o 
  14   4   4    20554.46    20556.68    178.71 o 
  15   4   4     1330.06     1384.36     47.30 o 
  16   4   4      470.55      487.68     28.23 o 
  17   4   4     1959.34     1940.05     44.03 o 
  18   4   4     7076.53     7199.07    109.62 o 
  19   4   4       92.08      116.13     24.42 o 
  20   4   4     5684.66     5741.30     80.83 o 
  21   4   4       21.75       85.72     29.03 o 
  22   4   4     1023.28      984.40     49.67 o 
  23   4   4      269.50      224.17     37.14 o 
  24   4   4     1961.15     1937.44     67.34 o 
  25   4   4      136.97      162.63     59.12 o 
  26   4   4     1395.99     1394.06     85.40 o 
  27   4   4     1490.12     1460.31     71.56 o 
  28   4   4     3707.00     3466.43    158.71 o 
  29   4   4      597.71      606.31     55.84 o 
  30   4   4       31.22       49.24     65.35 o 
  31   4   4        2.63      -66.83     66.83 o 
  32   4   4     4027.64     4103.20    183.69 o 
  33   4   4        4.52       -2.23     75.19 o 
  34   4   4     1530.20     1469.83    145.22 o 
  35   4   4      568.34      543.63     92.85 o 
  36   4   4      225.39       54.71     98.20 o 
  37   4   4        5.09      -98.12     98.12 o 
  38   4   4      728.62      754.82    107.11 o 
  39   4   4       99.24      -46.66    123.52 o 
   1   5   4       16.66       31.38     14.17 o 
   2   5   4    23334.03    23206.85    231.63 o 
   3   5   4      283.49      299.98     18.52 o 
   4   5   4     6206.93     6049.06     72.24 o 
   5   5   4     2242.97     2160.43     43.99 o 
   6   5   4     2234.07     2207.47     46.12 o 
   7   5   4      385.78      395.13     20.59 o 
   8   5   4     4546.94     4492.98     67.18 o 
   9   5   4        8.70       36.65     20.84 o 
  10   5   4     4206.87     4187.34     70.29 o 
  11   5   4     1356.85     1331.09     41.34 o 
  12   5   4     9341.47     9489.48    117.64 o 
  13   5   4     3207.28     3233.94     69.94 o 
  14   5   4       16.09       20.31     22.42 o 
  15   5   4      596.08      619.19     28.05 o 
  16   5   4     9477.66     9524.66    113.56 o 
  17   5   4     1401.53     1467.63     39.21 o 
  18   5   4     6005.11     5997.59     82.79 o 
  19   5   4       40.54       29.10     26.53 o 
  20   5   4     3097.03     3079.12     62.21 o 
  21   5   4      256.03      256.91     37.49 o 
  22   5   4     2834.73     2819.11     96.07 o 
  23   5   4     1282.11     1266.04     86.04 o 
  24   5   4      306.95      340.36     47.98 o 
  25   5   4       43.33       57.45     44.14 o 
  26   5   4     3048.15     3207.31    189.32 o 
  27   5   4       25.96       14.46     46.11 o 
  28   5   4      467.64      497.25     49.47 o 
  29   5   4       14.83       30.54     52.75 o 
  30   5   4     3569.79     3513.78    104.16 o 
  31   5   4        6.94      -56.07     56.07 o 
  32   5   4      505.78      599.52     65.56 o 
  33   5   4      352.10      300.35     77.31 o 
  34   5   4      839.89      876.03    124.83 o 
  35   5   4        9.28      -83.38     83.38 o 
  36   5   4      912.35      939.38    101.63 o 
  37   5   4       15.98       86.14    148.42 o 
  38   5   4      151.93      -37.21    152.40 o 
   0   6   4    11507.40    11604.24    178.29 o 
   1   6   4      739.18      725.94     27.11 o 
   2   6   4      118.41      150.56     18.01 o 
   3   6   4     1722.76     1706.77     42.06 o 
   4   6   4    10981.08    10855.43     96.69 o 
   5   6   4      757.19      807.34     29.30 o 
   6   6   4     3053.65     3039.62     54.73 o 
   7   6   4      767.21      776.60     31.31 o 
   8   6   4     7981.77     7917.63     95.34 o 
   9   6   4      615.10      616.57     29.54 o 
  10   6   4    11267.25    11336.96    108.37 o 
  11   6   4       21.90       -3.52     21.17 o 
  12   6   4      217.17      237.76     22.10 o 
  13   6   4      432.27      415.95     27.33 o 
  14   6   4     2783.50     2818.11     50.21 o 
  15   6   4      464.31      443.97     24.70 o 
  16   6   4      653.39      646.35     28.96 o 
  17   6   4        2.26       -7.96     26.48 o 
  18   6   4     4139.63     4188.95     84.37 o 
  19   6   4      274.72      298.51     35.24 o 
  20   6   4     1579.57     1483.72     58.02 o 
  21   6   4      355.66      412.89     40.62 o 
  22   6   4     4379.21     4321.31    111.61 o 
  23   6   4      186.73      200.17     42.19 o 
  24   6   4     6575.85     6551.40    243.66 o 
  25   6   4      450.08      419.75     51.50 o 
  26   6   4       57.36       80.32     52.60 o 
  27   6   4      219.03      250.17     49.44 o 
  28   6   4     3215.74     3054.19     98.80 o 
  29   6   4        6.75       49.44     53.34 o 
  30   6   4       24.24        0.16     55.87 o 
  31   6   4      366.16      406.77     59.16 o 
  32   6   4     1111.81     1180.94     83.73 o 
  33   6   4      223.69      180.89     65.56 o 
  34   6   4      187.45      243.37     73.20 o 
  35   6   4      204.49      258.55     89.78 o 
  36   6   4      922.90      788.80     98.43 o 
  37   6   4        6.14      350.58    115.73 o 
   1   7   4     1267.63     1250.72     39.46 o 
   2   7   4     3197.39     3101.71     59.61 o 
   3   7   4      656.85      653.66     31.58 o 
   4   7   4      251.53      289.42     22.77 o 
   5   7   4        2.07       19.75     22.49 o 
   6   7   4    11996.91    11893.29    121.50 o 
   7   7   4     4086.04     4198.26     66.85 o 
   8   7   4     5873.43     6024.03     72.15 o 
   9   7   4     3931.13     3936.08     61.21 o 
  10   7   4      522.65      579.36     25.71 o 
  11   7   4        1.41       64.66     25.51 o 
  12   7   4     9067.83     9325.30     98.46 o 
  13   7   4      328.00      326.18     25.20 o 
  14   7   4      153.19      137.18     26.24 o 
  15   7   4      922.31      959.97     37.88 o 
  16   7   4     2726.47     2649.76     61.14 o 
  17   7   4        1.09       -9.15     35.37 o 
  18   7   4        6.54       15.07     37.26 o 
  19   7   4     1350.87     1368.03     64.92 o 
  20   7   4     5834.61     5853.34    171.91 o 
  21   7   4     1555.48     1609.97     67.24 o 
  22   7   4     4265.33     4181.07    104.34 o 
  23   7   4      189.70      195.78     44.67 o 
  24   7   4     1424.02     1420.29     67.36 o 
  25   7   4      346.44      354.88     54.76 o 
  26   7   4     4171.15     4265.04    138.70 o 
  27   7   4      293.07      204.48     57.29 o 
  28   7   4       98.19      112.94     58.98 o 
  29   7   4       39.58      115.20     61.42 o 
  30   7   4     1175.65     1283.25    108.39 o 
  31   7   4       15.55       67.68     68.47 o 
  32   7   4      153.02      139.87     72.14 o 
  33   7   4       15.90       89.43     76.43 o 
  34   7   4     1355.04     1347.34    111.62 o 
  35   7   4       85.18      201.76     84.52 o 
  36   7   4      494.80      830.27    185.51 o 
   0   8   4    10720.02    10717.66    156.30 o 
   1   8   4     2243.13     2302.08     51.04 o 
   2   8   4     1985.75     2011.18     47.93 o 
   3   8   4       75.29       50.74     29.75 o 
   4   8   4     3100.74     3070.72     66.85 o 
   5   8   4      257.37      258.62     29.61 o 
   6   8   4     4668.05     4694.95     70.17 o 
   7   8   4      539.18      525.80     28.80 o 
   8   8   4     1595.34     1646.04     43.91 o 
   9   8   4      492.88      488.75     30.20 o 
  10   8   4     5108.26     5201.90     81.72 o 
  11   8   4      314.42      308.00     30.62 o 
  12   8   4      570.11      553.22     42.04 o 
  13   8   4       75.53       57.59     42.04 o 
  14   8   4     8701.40     8814.64    154.49 o 
  15   8   4        4.08       -0.22     45.85 o 
  16   8   4      321.95      262.11     42.03 o 
  17   8   4      330.74      294.16     42.62 o 
  18   8   4     4118.60     4123.85    101.48 o 
  19   8   4        1.72      -18.01     40.61 o 
  20   8   4     2169.57     2035.34     75.47 o 
  21   8   4      114.25      101.80     54.94 o 
  22   8   4      840.53      835.68     58.27 o 
  23   8   4      162.80      122.85     47.78 o 
  24   8   4     1465.70     1440.10     69.95 o 
  25   8   4      327.23      440.29     74.42 o 
  26   8   4      259.95      235.75     60.05 o 
  27   8   4      483.11      400.50     62.70 o 
  28   8   4     2032.13     2130.15    149.10 o 
  29   8   4      186.12       62.00     65.64 o 
  30   8   4       33.70       19.03     69.79 o 
  31   8   4       91.57      106.02     72.53 o 
  32   8   4     1850.02     1912.37    100.94 o 
  33   8   4       31.21       56.82     79.51 o 
  34   8   4      767.55      972.34    159.68 o 
   1   9   4        1.81       25.90     32.05 o 
   2   9   4     7596.23     7450.73    107.70 o 
   3   9   4      212.97      215.31     39.82 o 
   4   9   4     4480.44     4377.87     95.93 o 
   5   9   4     1716.28     1699.90     65.78 o 
   6   9   4      169.53      173.90     79.63 o 
   7   9   4      339.17      325.99     47.60 o 
   8   9   4     3192.25     3055.75    181.19 o 
   9   9   4       19.66       17.59     43.12 o 
  10   9   4     2332.76     2386.49     90.25 o 
  11   9   4     1178.38     1207.02     72.25 o 
  12   9   4     6074.31     6016.91    147.34 o 
  13   9   4     1370.42     1394.06     76.98 o 
  14   9   4      120.75      144.32     41.39 o 
  15   9   4      330.15      349.27     43.16 o 
  16   9   4     7466.11     7648.35    153.26 o 
  17   9   4      598.74      569.10     51.29 o 
  18   9   4     2536.28     2620.59     94.70 o 
  19   9   4        8.74       19.38     46.97 o 
  20   9   4     1566.58     1592.91     88.39 o 
  21   9   4        9.25       35.92     50.84 o 
  22   9   4      789.51      829.98     61.94 o 
  23   9   4      931.30      940.98     66.01 o 
  24   9   4       99.82       97.21     52.25 o 
  25   9   4       59.12       69.13     53.02 o 
  26   9   4     1205.42     1250.04     95.20 o 
  27   9   4        6.85      -31.07     64.29 o 
  28   9   4      222.11      152.21     67.11 o 
  29   9   4       24.59      -70.80     70.80 o 
  30   9   4     2309.69     2417.24    109.45 o 
  31   9   4        0.61      -25.76     79.97 o 
  32   9   4      554.21      666.01     81.18 o 
  33   9   4      194.07      289.04     87.85 o 
   0  10   4     3898.67     3871.75    191.15 o 
   1  10   4     1369.15     1479.09    189.11 o 
   2  10   4      140.98      181.95     55.63 o 
   3  10   4      463.61      463.33     80.05 o 
   4  10   4     3335.51     3508.57    181.31 o 
   5  10   4      162.67      166.47     78.80 o 
   6  10   4     1439.70     1353.38    123.85 o 
   7  10   4      659.37      584.54     80.04 o 
   8  10   4     2400.53     2499.75    165.62 o 
   9  10   4       25.44      -37.54     63.52 o 
  10  10   4     3644.52     3556.43    140.59 o 
  11  10   4      180.07      156.24     52.59 o 
  12  10   4       46.51       -1.41     53.10 o 
  13  10   4        7.23       38.66     52.74 o 
  14  10   4     3350.39     3390.98    136.01 o 
  15  10   4       17.04       55.22     46.60 o 
  16  10   4       86.77      117.08     46.87 o 
  17  10   4      128.17      105.03     48.04 o 
  18  10   4     2427.20     2744.85    105.36 o 
  19  10   4       42.11      -28.55     53.19 o 
  20  10   4      897.12      895.26     64.33 o 
  21  10   4       81.16       87.17     54.97 o 
  22  10   4     1622.72     1706.72     84.70 o 
  23  10   4       80.74      135.29     65.94 o 
  24  10   4     2323.59     2383.71    100.44 o 
  25  10   4       81.62       53.57     64.03 o 
  26  10   4      166.29      240.89     75.05 o 
  27  10   4      260.84      274.88     79.31 o 
  28  10   4     1802.32     1869.20    126.16 o 
  29  10   4       64.53      135.02     85.61 o 
  30  10   4       57.92      233.55     89.18 o 
  31  10   4       45.16      122.97     91.63 o 
   1  11   4      193.43      132.03     65.12 o 
   2  11   4     2395.91     2312.28    181.32 o 
   3  11   4      131.41      209.64     86.71 o 
   4  11   4       53.77      -21.76     83.96 o 
   5  11   4       16.32      -17.23     90.19 o 
   6  11   4     6314.85     6364.77    268.76 o 
   7  11   4     1352.60     1283.45    123.23 o 
   8  11   4     2706.73     2819.20    186.72 o 
   9  11   4     1416.01     1601.70    138.92 o 
  10  11   4      192.69      239.74     84.35 o 
  11  11   4        0.88       88.68     80.61 o 
  12  11   4     3496.32     3601.99    150.74 o 
  13  11   4      194.78      189.24     70.56 o 
  14  11   4      196.19      231.20     51.09 o 
  15  11   4      384.97      489.27     53.15 o 
  16  11   4      960.27      977.18     72.31 o 
  17  11   4       39.58       44.53     55.24 o 
  18  11   4       40.09      -17.50     58.29 o 
  19  11   4      647.18      719.83     60.82 o 
  20  11   4     2516.27     2700.45    104.49 o 
  21  11   4      657.94      611.93     62.41 o 
  22  11   4     2318.06     2453.72    102.62 o 
  23  11   4       20.34       24.33     65.19 o 
  24  11   4      702.54      679.30     66.87 o 
  25  11   4      130.51      171.81     71.08 o 
  26  11   4     2340.78     2511.42    183.66 o 
  27  11   4      176.77      249.62     96.64 o 
  28  11   4       43.88      172.72     88.69 o 
   0  12   4     5259.48     5389.24    252.10 o 
   1  12   4      146.49        4.07     72.88 o 
   2  12   4      104.70      187.59    100.63 o 
   3  12   4      305.04      342.20    101.31 o 
   4  12   4     2875.55     3007.80    189.14 o 
   5  12   4      256.54      134.36     99.49 o 
   6  12   4     1331.59     1504.36    143.17 o 
   7  12   4      144.24       95.48     96.68 o 
   8  12   4     1314.76     1461.28    145.14 o 
   9  12   4      291.62      196.74     98.62 o 
  10  12   4     2397.98     2598.97    192.92 o 
  11  12   4       26.75      120.65     96.56 o 
  12  12   4       34.22       -7.46     99.90 o 
  13  12   4       16.94       46.90    108.79 o 
  14  12   4     1769.57     1955.24     96.95 o 
  15  12   4      190.19      317.53     58.37 o 
  16  12   4      346.63      277.28     59.96 o 
  17  12   4       15.33      -25.56     60.32 o 
  18  12   4     1568.27     1534.40     81.53 o 
  19  12   4       10.85       -0.98     64.18 o 
  20  12   4     1056.97     1158.36     87.43 o 
  21  12   4      118.79      143.02     66.78 o 
  22  12   4      663.72      727.29     78.73 o 
  23  12   4       55.79      -71.95     71.95 o 
  24  12   4     1432.68     1477.30     80.80 o 
  25  12   4      243.07      344.89     93.30 o 
   1  13   4       20.59      -18.07    131.75 o 
   2  13   4     3014.76     3095.36    201.86 o 
   3  13   4       44.61       75.32    117.18 o 
   4  13   4     1258.30     1257.93    138.32 o 
   5  13   4      628.15      784.21    112.14 o 
   6  13   4      253.89      200.29    110.16 o 
   7  13   4        4.86      -69.28    112.46 o 
   8  13   4      823.09      794.11    110.91 o 
   9  13   4       13.31       25.85    114.01 o 
  10  13   4      909.01      887.83    129.82 o 
  11  13   4      510.69      455.39    113.10 o 
  12  13   4     1988.93     1978.95    103.25 o 
  13  13   4      392.62      424.25    104.34 o 
  14  13   4       69.38       60.69     69.51 o 
  15  13   4      191.59      292.50     75.76 o 
  16  13   4     2933.21     2984.00    157.96 o 
  17  13   4      111.44      128.18     93.65 o 
  18  13   4      892.44      855.70     83.10 o 
  19  13   4       29.96       56.16     80.70 o 
  20  13   4      772.79      865.18     74.04 o 
  21  13   4        3.30       87.88     84.71 o 
  22  13   4      564.06      574.42    161.42 o 
   0  14   4     1530.63     1744.99    153.91 o 
   1  14   4      828.36      922.18    133.12 o 
   2  14   4      318.44      243.41    126.37 o 
   3  14   4       57.27        0.86    128.87 o 
   4  14   4      954.75      679.75    129.38 o 
   5  14   4       37.60       69.70    118.07 o 
   6  14   4      769.32     1046.12    134.05 o 
   7  14   4      285.84      400.37    119.01 o 
   8  14   4      602.59      826.33    125.97 o 
   9  14   4        1.46      -57.48     91.14 o 
  10  14   4     1265.78     1195.23    182.65 o 
  11  14   4      163.13      174.96     74.90 o 
  12  14   4      146.07      203.75     75.75 o 
  13  14   4       21.88      160.10     77.05 o 
  14  14   4     2395.82     2325.88    111.84 o 
  15  14   4       64.48       97.64     95.61 o 
  16  14   4       13.15      -10.62    101.16 o 
  17  14   4      141.43       25.82    101.17 o 
   1  15   4       16.37      -51.10    152.59 o 
   2  15   4      901.45      989.75    153.75 o 
   3  15   4       13.89      278.13    147.44 o 
   4  15   4      177.05      164.97    140.98 o 
   5  15   4        3.55      -60.85    102.76 o 
   6  15   4     1532.91     1570.38    204.94 o 
   7  15   4      123.78      -55.43    110.38 o 
   8  15   4     1707.80     1648.03    120.14 o 
   9  15   4      251.48      366.90     84.00 o 
   1   0   5      863.08      846.66     39.70 o 
   2   0   5     9701.53     9948.58    159.68 o 
   3   0   5      315.08      341.22     20.33 o 
   4   0   5      198.20      206.52     18.33 o 
   5   0   5     6080.72     6226.17     85.49 o 
   6   0   5    44817.79    45260.35    288.13 o 
   7   0   5       10.55       40.77     27.46 o 
   8   0   5     2188.72     2236.91     67.68 o 
   9   0   5     1089.10     1135.89     50.60 o 
  10   0   5     1063.85     1011.16     48.51 o 
  11   0   5     1430.72     1370.63     53.08 o 
  12   0   5    15224.08    15402.85    214.36 o 
  13   0   5     1994.49     1945.19     63.52 o 
  14   0   5      165.83      166.11     34.68 o 
  15   0   5     1118.29     1113.00     51.95 o 
  16   0   5     1228.69     1180.68     61.98 o 
  17   0   5     1719.42     1732.78     76.18 o 
  18   0   5     1834.93     1809.25     89.75 o 
  19   0   5       12.39      -31.96     53.23 o 
  20   0   5     5575.35     5562.56    170.72 o 
  21   0   5      272.86      256.80     56.43 o 
  22   0   5    10083.81    10226.82    429.51 o 
  23   0   5     1141.48     1128.74    122.80 o 
  24   0   5     2613.49     2492.56    157.96 o 
  25   0   5      172.34      -21.74     91.81 o 
  26   0   5     4819.53     4588.77    219.13 o 
  27   0   5       24.95      125.32     97.13 o 
  28   0   5      946.33      907.25    110.80 o 
  29   0   5      278.67      156.16    101.44 o 
  30   0   5     2237.66     2048.03    169.71 o 
  31   0   5       75.93       67.41    111.22 o 
  32   0   5      299.94      288.85    116.06 o 
  33   0   5      457.57      804.03    120.29 o 
  34   0   5     2204.33     2543.60    190.91 o 
  35   0   5       26.28      231.64    133.46 o 
  36   0   5      452.82      443.57    142.73 o 
  37   0   5      107.40      292.36    145.84 o 
  38   0   5      400.42      596.13    159.33 o 
  39   0   5       26.53       94.21    157.66 o 
   0   1   5    14339.40    14449.75    202.54 o 
   1   1   5       35.24       35.33     10.71 o 
   2   1   5     2854.94     2868.82     37.55 o 
   3   1   5       39.69       35.42     10.81 o 
   4   1   5     4439.83     4385.17     50.49 o 
   5   1   5      696.92      674.80     21.41 o 
   6   1   5     4695.58     4668.03     57.45 o 
   7   1   5      533.58      509.85     21.33 o 
   8   1   5     4667.62     4673.66     63.92 o 
   9   1   5     2751.70     2766.25     50.19 o 
  10   1   5    23509.85    23552.42    188.25 o 
  11   1   5     2640.32     2642.83     53.84 o 
  12   1   5        5.22       -0.48     17.82 o 
  13   1   5      647.90      661.28     26.56 o 
  14   1   5    12718.44    12720.46    151.97 o 
  15   1   5      150.69      154.46     21.28 o 
  16   1   5      561.32      611.81     31.61 o 
  17   1   5     3753.43     3859.59     71.06 o 
  18   1   5    10271.39    10391.72    119.57 o 
  19   1   5      488.71      482.70     31.34 o 
  20   1   5     1792.65     1735.74     74.14 o 
  21   1   5     1127.62     1127.42     40.87 o 
  22   1   5     3722.65     3694.27    117.59 o 
  23   1   5       18.27       36.11     68.17 o 
  24   1   5     3802.86     4159.08    200.60 o 
  25   1   5      634.87      487.61     87.38 o 
  26   1   5       93.98      185.43     92.23 o 
  27   1   5      201.73       97.14     68.88 o 
  28   1   5     2576.34     2573.46    398.73 o 
  29   1   5      533.40      586.09    173.25 o 
  30   1   5       49.55       -4.52     85.62 o 
  31   1   5      111.78       22.14    120.97 o 
  32   1   5     1596.03     1553.93    288.51 o 
  33   1   5        1.40       50.13     93.97 o 
  34   1   5      744.87      663.25     88.80 o 
  35   1   5      334.95      536.14     93.53 o 
  36   1   5      561.96      737.15     98.41 o 
  37   1   5       14.36      -15.60    145.00 o 
  38   1   5     1110.90     1155.12    376.60 o 
  39   1   5      109.33      107.24    112.71 o 
   1   2   5     2840.95     2799.80     38.08 o 
   2   2   5    58157.35    57021.58    222.68 o 
   3   2   5     5452.10     5358.75     55.31 o 
   4   2   5     7411.96     7276.52     66.92 o 
   5   2   5       10.26       17.47     13.85 o 
   6   2   5      871.39      872.21     27.80 o 
   7   2   5      832.72      832.78     26.06 o 
   8   2   5     4216.91     4183.62     55.83 o 
   9   2   5     7419.69     7395.16     75.88 o 
  10   2   5    14005.05    13855.71    108.85 o 
  11   2   5     1092.18     1070.72     36.87 o 
  12   2   5     5819.51     5770.60     81.28 o 
  13   2   5       17.80       32.21     20.15 o 
  14   2   5        2.48       35.08     22.51 o 
  15   2   5      657.18      630.52     31.71 o 
  16   2   5     8163.54     8233.33    106.29 o 
  17   2   5       32.02       53.02     22.83 o 
  18   2   5     6059.88     6126.34     92.34 o 
  19   2   5     1930.89     1825.66     61.74 o 
  20   2   5     1860.29     1984.44     49.93 o 
  21   2   5      307.82      332.31     30.19 o 
  22   2   5     1645.51     1631.56     50.02 o 
  23   2   5      202.63       56.90     45.90 o 
  24   2   5      129.10      114.48     61.83 o 
  25   2   5      558.66      518.25     87.34 o 
  26   2   5     2649.75     2447.85    165.01 o 
  27   2   5      989.60      945.98    116.40 o 
  28   2   5      683.07      869.40    106.21 o 
  29   2   5      154.92       84.00    103.84 o 
  30   2   5     5852.85     6003.40    284.42 o 
  31   2   5      203.78      193.49     81.23 o 
  32   2   5      770.69      662.07     83.00 o 
  33   2   5       29.24      -27.51     93.95 o 
  34   2   5      717.97      460.16     90.64 o 
  35   2   5       46.74      -87.99     97.89 o 
  36   2   5     1572.65     1554.80    136.33 o 
  37   2   5      401.45      295.52    105.78 o 
  38   2   5      258.09      119.78    158.77 o 
  39   2   5       19.19      151.09    164.36 o 
   0   3   5     9762.72     9772.85    119.76 o 
   1   3   5        4.97       37.71     14.02 o 
   2   3   5     7501.32     7459.21     77.78 o 
   3   3   5     1893.42     1873.21     39.09 o 
   4   3   5     3562.59     3464.68     50.11 o 
   5   3   5      495.58      474.92     20.57 o 
   6   3   5     1371.56     1402.35     32.73 o 
   7   3   5      402.52      400.85     20.04 o 
   8   3   5     3182.44     3095.59     50.57 o 
   9   3   5      493.53      491.19     25.95 o 
  10   3   5     7980.25     7981.67     96.35 o 
  11   3   5      187.04      195.28     21.70 o 
  12   3   5      402.18      402.46     25.46 o 
  13   3   5     1322.19     1359.43     43.46 o 
  14   3   5    19152.58    19624.22    222.48 o 
  15   3   5       41.68       68.68     24.17 o 
  16   3   5       18.52       38.16     22.93 o 
  17   3   5     1643.18     1662.23     39.02 o 
  18   3   5     8088.74     8033.19    103.77 o 
  19   3   5        7.16        4.37     25.76 o 
  20   3   5     3353.95     3440.32     63.70 o 
  21   3   5     1737.85     1747.65     47.46 o 
  22   3   5     2523.90     2545.42     92.60 o 
  23   3   5      116.53      104.08     43.76 o 
  24   3   5     2795.80     2687.04    144.64 o 
  25   3   5     1414.97     1287.30     72.40 o 
  26   3   5      872.57      890.95     74.53 o 
  27   3   5       28.06      -80.61     80.61 o 
  28   3   5     2463.04     2372.06    170.62 o 
  29   3   5      345.17      376.63    104.74 o 
  30   3   5      150.97      246.07    105.31 o 
  31   3   5      152.54      156.14    114.53 o 
  32   3   5     2936.85     3007.12    211.77 o 
  33   3   5       97.83      207.08    120.52 o 
  34   3   5      991.36     1114.64    142.44 o 
  35   3   5      129.39     -134.34    134.34 o 
  36   3   5      234.44      317.34    145.92 o 
  37   3   5       24.69     -127.03    153.68 o 
  38   3   5      833.71      558.60    160.91 o 
   1   4   5     1653.63     1626.28     42.67 o 
   2   4   5    11820.45    11735.21    148.34 o 
   3   4   5      327.32      316.02     18.47 o 
   4   4   5      391.35      360.94     20.11 o 
   5   4   5     3496.03     3467.40     57.67 o 
   6   4   5    29633.82    29525.04    199.67 o 
   7   4   5      410.18      385.93     22.09 o 
   8   4   5     2676.83     2635.66     52.60 o 
   9   4   5      521.06      530.47     26.76 o 
  10   4   5     1108.58     1181.11     38.75 o 
  11   4   5      166.19      188.25     23.05 o 
  12   4   5    10713.19    10851.34    128.46 o 
  13   4   5      505.15      538.73     27.62 o 
  14   4   5      223.94      196.66     24.80 o 
  15   4   5      609.34      613.19     26.46 o 
  16   4   5     1068.47     1145.89     31.93 o 
  17   4   5      451.89      423.55     24.71 o 
  18   4   5      483.62      478.42     26.37 o 
  19   4   5      161.49      142.10     29.63 o 
  20   4   5     3833.22     3900.92     95.37 o 
  21   4   5      300.42      254.85     36.76 o 
  22   4   5     7432.93     7486.70    243.38 o 
  23   4   5     1299.94     1397.44     67.78 o 
  24   4   5     1553.81     1494.17    100.98 o 
  25   4   5       26.46      -13.04     56.32 o 
  26   4   5     4054.98     4067.54    132.38 o 
  27   4   5      168.22       86.96     97.60 o 
  28   4   5      558.98      421.22     66.64 o 
  29   4   5      210.58      134.12     73.69 o 
  30   4   5     2117.89     2472.27    193.66 o 
  31   4   5      148.09      201.51    116.12 o 
  32   4   5      238.47      343.44    117.58 o 
  33   4   5      241.84      232.20    125.19 o 
  34   4   5     1682.95     1520.57    174.58 o 
  35   4   5       17.46       -4.11    137.16 o 
  36   4   5      419.52      642.11    148.74 o 
  37   4   5       76.68      149.25    160.29 o 
  38   4   5      369.80      496.95    168.92 o 
   0   5   5    10389.49     9946.78    143.78 o 
   1   5   5      230.44      292.01     20.02 o 
   2   5   5       20.11       50.27     18.29 o 
   3   5   5       79.60       68.71     22.83 o 
   4   5   5     4106.49     4242.87     66.92 o 
   5   5   5     1011.56      996.67     34.42 o 
   6   5   5     5909.14     5846.80     79.84 o 
   7   5   5      473.64      531.70     28.17 o 
   8   5   5     3997.98     3962.48     71.73 o 
   9   5   5     1799.92     1815.26     46.38 o 
  10   5   5    25610.99    26431.31    281.04 o 
  11   5   5     3184.77     3212.43     55.52 o 
  12   5   5      166.91      218.17     22.82 o 
  13   5   5       47.29       80.76     24.19 o 
  14   5   5     4620.49     4590.14     65.01 o 
  15   5   5       26.32       38.20     24.34 o 
  16   5   5     1118.28     1155.09     35.40 o 
  17   5   5     3917.61     4045.76     63.88 o 
  18   5   5     8278.33     8424.65     97.54 o 
  19   5   5      781.82      830.43     41.83 o 
  20   5   5      535.60      483.45     41.89 o 
  21   5   5      630.52      662.54     79.94 o 
  22   5   5     3577.19     3707.47    104.86 o 
  23   5   5        2.41       38.97     44.57 o 
  24   5   5     3642.92     3682.95    209.10 o 
  25   5   5      253.05      316.14     56.36 o 
  26   5   5       41.59       29.06     61.70 o 
  27   5   5      340.72      266.42    128.59 o 
  28   5   5     2127.02     2144.12    101.45 o 
  29   5   5      669.70      669.12     80.56 o 
  30   5   5        4.82      -35.99     74.76 o 
  31   5   5       39.28      -16.96     88.46 o 
  32   5   5      567.43      523.80     93.04 o 
  33   5   5       15.08       80.97    125.80 o 
  34   5   5      405.18      363.12    142.25 o 
  35   5   5      366.18      501.03    156.50 o 
  36   5   5      790.87     1097.15    169.18 o 
  37   5   5        4.59     -166.59    166.59 o 
   1   6   5      748.82      757.59     30.40 o 
   2   6   5    21865.23    21951.65    222.17 o 
   3   6   5      398.56      395.17     24.19 o 
   4   6   5     2820.54     2717.99     57.29 o 
   5   6   5      357.49      364.83     24.88 o 
   6   6   5     1938.71     1970.21     48.36 o 
   7   6   5     1038.91     1056.11     34.09 o 
   8   6   5     1911.63     2031.58     41.68 o 
   9   6   5     3892.24     4005.87     59.29 o 
  10   6   5     6366.47     6510.26     76.31 o 
  11   6   5        0.75       21.58     22.52 o 
  12   6   5     4140.40     4165.66     61.87 o 
  13   6   5      341.92      368.71     25.39 o 
  14   6   5       77.14      132.33     27.26 o 
  15   6   5      591.31      631.59     33.27 o 
  16   6   5     5485.57     5504.71     84.71 o 
  17   6   5      373.43      382.14     44.53 o 
  18   6   5     1974.68     1927.89    119.33 o 
  19   6   5      543.76      557.80     61.06 o 
  20   6   5     1789.72     1873.52     76.65 o 
  21   6   5      169.14      108.53     45.01 o 
  22   6   5     1793.69     1760.83     76.19 o 
  23   6   5       70.24      127.67     48.36 o 
  24   6   5       18.49       68.51     50.40 o 
  25   6   5      122.07       91.43     52.43 o 
  26   6   5     2131.30     2121.52    110.99 o 
  27   6   5      257.64      320.46     70.30 o 
  28   6   5      214.59      169.54     87.24 o 
  29   6   5      140.55      175.24     72.17 o 
  30   6   5     3750.77     3707.96    145.05 o 
  31   6   5       55.02      146.80     77.71 o 
  32   6   5      597.65      578.42    141.11 o 
  33   6   5      119.66       24.67    100.97 o 
  34   6   5      788.68      810.82    116.36 o 
  35   6   5       13.61       84.58    153.49 o 
  36   6   5     1105.56      940.29    170.82 o 
   0   7   5     4951.27     4972.82    142.91 o 
   1   7   5      417.94      402.00     27.16 o 
   2   7   5     6573.00     6584.94     87.26 o 
   3   7   5     1343.13     1352.83     41.61 o 
   4   7   5     2183.58     2153.82     44.74 o 
   5   7   5       62.04       46.94     24.01 o 
   6   7   5     1044.42      998.58     32.44 o 
   7   7   5      496.10      468.89     24.94 o 
   8   7   5     1054.89     1152.52     34.23 o 
   9   7   5      500.47      607.44     27.03 o 
  10   7   5     2483.99     2504.90     52.26 o 
  11   7   5      194.88      201.13     28.22 o 
  12   7   5      544.93      569.88     29.16 o 
  13   7   5     1764.60     1918.50     62.47 o 
  14   7   5    16224.04    15972.01    581.37 o 
  15   7   5      664.63      682.83     46.69 o 
  16   7   5        7.82       73.78     38.18 o 
  17   7   5      356.14      388.44     41.28 o 
  18   7   5     4653.10     4618.76    106.04 o 
  19   7   5        2.53      -13.33     40.08 o 
  20   7   5     2983.09     3018.36     88.26 o 
  21   7   5      886.27      869.97     53.93 o 
  22   7   5     1180.21     1273.54     60.93 o 
  23   7   5       20.50      -45.63     45.63 o 
  24   7   5     1267.15     1353.62     66.99 o 
  25   7   5      741.02      860.63     62.71 o 
  26   7   5     1108.88     1132.24    115.53 o 
  27   7   5        1.98      -14.21     68.21 o 
  28   7   5     1549.86     1728.89    101.26 o 
  29   7   5       42.72      150.73     74.66 o 
  30   7   5      173.42      199.86     93.18 o 
  31   7   5      239.80      145.04    102.42 o 
  32   7   5     2656.18     2786.92    159.23 o 
  33   7   5       81.90       31.95     88.12 o 
  34   7   5      880.07      926.03     95.63 o 
  35   7   5      108.01      305.83    121.27 o 
   1   8   5      909.59     1014.47     36.49 o 
   2   8   5    10262.05    10557.10    175.25 o 
   3   8   5      717.88      686.32     38.10 o 
   4   8   5      584.26      659.64     43.41 o 
   5   8   5      832.79      865.98     50.64 o 
   6   8   5     9828.21     9856.00    113.76 o 
   7   8   5      155.35      251.95     35.52 o 
   8   8   5     2708.60     2788.97     58.42 o 
   9   8   5      625.20      626.44     41.47 o 
  10   8   5     1178.01     1192.03     97.32 o 
  11   8   5        5.62        8.30     47.36 o 
  12   8   5     4840.08     4977.04    133.91 o 
  13   8   5      113.66       68.49     47.29 o 
  14   8   5      163.01      131.74     41.87 o 
  15   8   5      221.21      107.25     42.67 o 
  16   8   5     1027.29     1018.36     59.52 o 
  17   8   5       76.08       53.83     42.72 o 
  18   8   5       90.84       74.70     44.50 o 
  19   8   5      377.79      366.90     47.26 o 
  20   8   5     1693.78     1764.79     78.23 o 
  21   8   5       29.55      -31.70     48.46 o 
  22   8   5     2986.74     3023.72    154.29 o 
  23   8   5      637.32      656.02     53.25 o 
  24   8   5      358.60      326.18     52.05 o 
  25   8   5       25.26       70.20     53.03 o 
  26   8   5     2350.18     2491.10    106.11 o 
  27   8   5      247.24      184.66     75.15 o 
  28   8   5       97.39      106.89     66.81 o 
  29   8   5      141.80      102.59     79.56 o 
  30   8   5     1647.08     1507.85    121.94 o 
  31   8   5      126.34       87.36     86.68 o 
  32   8   5      168.04      212.55     91.53 o 
  33   8   5       86.41      -57.98     96.15 o 
   0   9   5     4043.80     4137.43    187.86 o 
   1   9   5     1094.05     1065.28     93.41 o 
   2   9   5      205.15      324.74     74.85 o 
   3   9   5       10.72       85.38     79.26 o 
   4   9   5     2355.84     2135.00    143.15 o 
   5   9   5       30.40       98.08     76.55 o 
   6   9   5     2806.29     2697.22    161.48 o 
   7   9   5      246.23      298.60     60.33 o 
   8   9   5     2446.67     2559.70     92.76 o 
   9   9   5      215.62      235.90     46.82 o 
  10   9   5    12819.52    13125.62    259.25 o 
  11   9   5      915.85      935.14     99.14 o 
  12   9   5       71.50       78.95     58.08 o 
  13   9   5        7.38       54.18     56.53 o 
  14   9   5     1463.46     1421.11     68.53 o 
  15   9   5       96.29      127.38     45.12 o 
  16   9   5      591.10      636.95     57.95 o 
  17   9   5     2122.79     2161.02     86.60 o 
  18   9   5     4531.59     4430.19    132.97 o 
  19   9   5      140.51      123.82     49.32 o 
  20   9   5      182.30      154.28     51.82 o 
  21   9   5      480.09      409.87     59.50 o 
  22   9   5     2375.26     2457.10     99.44 o 
  23   9   5       26.41       85.44     56.40 o 
  24   9   5     2607.17     2679.16    102.35 o 
  25   9   5      275.62      318.69     60.93 o 
  26   9   5       38.77      125.39     65.46 o 
  27   9   5      199.03      258.83     73.00 o 
  28   9   5     1526.74     1585.53    105.53 o 
  29   9   5      601.26      516.69     82.09 o 
  30   9   5        2.33       40.07     87.66 o 
  31   9   5        4.65        6.46    117.09 o 
   1  10   5      587.07      522.88     75.54 o 
   2  10   5     6322.05     6058.05    245.21 o 
   3  10   5      166.66      294.40     85.70 o 
   4  10   5      679.26      688.17     96.60 o 
   5  10   5      689.58      723.95     97.65 o 
   6  10   5     3080.32     3208.07    195.30 o 
   7  10   5        0.19      -25.48     85.48 o 
   8  10   5      586.77      631.80     89.12 o 
   9  10   5      579.87      466.66    108.62 o 
  10  10   5     1721.37     1660.79     98.61 o 
  11  10   5       19.63       83.16     54.15 o 
  12  10   5     2195.01     2172.51     94.41 o 
  13  10   5      152.48      163.60     47.75 o 
  14  10   5       60.44       60.89     46.89 o 
  15  10   5      265.99      305.71     48.50 o 
  16  10   5     2189.02     2255.71     89.04 o 
  17  10   5      101.99      135.00     52.89 o 
  18  10   5      248.00      257.82     63.23 o 
  19  10   5      148.95      215.80     56.43 o 
  20  10   5     1163.41     1298.54     71.62 o 
  21  10   5        8.70      -57.89     57.89 o 
  22  10   5     1770.23     1818.86     91.67 o 
  23  10   5      212.37      236.34     61.99 o 
  24  10   5      209.54      344.13     64.88 o 
  25  10   5        9.45       69.93     66.93 o 
  26  10   5     1504.19     1516.95    126.04 o 
  27  10   5      136.38       41.80     80.43 o 
  28  10   5        8.97       -0.76     86.90 o 
  29  10   5       70.96       47.45     89.37 o 
   0  11   5     2823.39     2899.45    182.12 o 
   1  11   5      241.48      619.12     96.46 o 
   2  11   5     2934.14     2955.66    190.19 o 
   3  11   5      432.94      518.42     90.51 o 
   4  11   5     1226.42     1201.22    132.64 o 
   5  11   5        0.85       54.05     95.06 o 
   6  11   5     1009.04     1098.63    123.26 o 
   7  11   5      264.74      239.15     94.07 o 
   8  11   5      334.27      124.78     96.75 o 
   9  11   5      238.29      252.24     84.28 o 
  10  11   5     1383.90     1446.47    132.86 o 
  11  11   5      223.08      273.45     92.88 o 
  12  11   5      230.70      148.97     62.66 o 
  13  11   5      765.95      770.55     58.74 o 
  14  11   5     7668.03     7830.44    165.91 o 
  15  11   5      576.65      767.62     60.13 o 
  16  11   5       10.09       31.61     55.87 o 
  17  11   5      138.01      135.96     58.44 o 
  18  11   5     2156.86     2206.83    129.74 o 
  19  11   5       30.57       92.41     58.98 o 
  20  11   5     1583.60     1831.57     86.53 o 
  21  11   5      368.24      366.28     64.35 o 
  22  11   5      458.99      391.46     69.23 o 
  23  11   5        0.25      -59.19     65.74 o 
  24  11   5      532.93      431.48     70.77 o 
  25  11   5      263.63      177.01     73.39 o 
  26  11   5      483.73      466.93     76.55 o 
  27  11   5        7.35      -93.06     93.06 o 
   1  12   5      167.38      232.03    109.44 o 
   2  12   5     5416.59     5525.35    263.37 o 
   3  12   5      139.36      179.92    101.34 o 
   4  12   5      459.99      533.89    108.51 o 
   5  12   5      128.45      142.83    106.67 o 
   6  12   5     1938.97     1831.03    154.94 o 
   7  12   5       79.65       22.70    108.55 o 
   8  12   5     1601.25     2012.32    178.31 o 
   9  12   5      848.55     1070.70    124.22 o 
  10  12   5      976.54      982.05    132.49 o 
  11  12   5        3.26      -61.21    103.14 o 
  12  12   5     1844.48     1797.31    122.60 o 
  13  12   5      165.50      158.10     78.51 o 
  14  12   5       29.97       62.46     70.96 o 
  15  12   5      116.29      139.40     68.69 o 
  16  12   5      995.92     1056.31     97.77 o 
  17  12   5      110.74      144.10     78.26 o 
  18  12   5      434.98      447.24     65.58 o 
  19  12   5      226.81      173.32     67.07 o 
  20  12   5      734.36      726.55     71.13 o 
  21  12   5       46.45      -66.92     70.77 o 
  22  12   5      823.39      786.27     73.91 o 
  23  12   5       82.52       73.78     75.18 o 
  24  12   5       55.01      138.61    108.27 o 
   1  13   5      233.74      268.71    130.20 o 
   2  13   5       50.27       18.78    124.96 o 
   3  13   5       45.30      -83.46    122.85 o 
   4  13   5      941.10      834.47    128.63 o 
   5  13   5       22.57        5.07    115.87 o 
   6  13   5      898.32      805.37    122.18 o 
   7  13   5      190.91       -7.79    115.87 o 
   8  13   5     1019.99     1206.70    156.13 o 
   9  13   5      130.88      181.59    115.35 o 
  10  13   5     4117.20     3946.14    240.74 o 
  11  13   5      341.27      437.35     87.34 o 
  12  13   5        2.25       17.21    154.83 o 
  13  13   5       25.98       23.15     73.78 o 
  14  13   5      930.89     1073.48    144.52 o 
  15  13   5        1.23      -62.80    157.03 o 
  16  13   5      107.14       54.25     90.68 o 
  17  13   5      592.65      638.25    115.37 o 
  18  13   5     2025.24     1874.09    300.62 o 
  19  13   5       59.54       98.05     87.32 o 
  20  13   5      110.49     -103.94    199.48 o 
   2  14   5     1937.01     1844.82    153.78 o 
   3  14   5       87.77      255.87    141.09 o 
   4  14   5      182.12      204.68    139.32 o 
   5  14   5      423.03      554.75    136.72 o 
   6  14   5     2336.35     2302.19    185.05 o 
   7  14   5      114.89      176.04    140.47 o 
   8  14   5      316.30      244.63    132.65 o 
   9  14   5       49.30      -95.20    135.61 o 
  10  14   5      346.94      448.00    100.89 o 
  11  14   5        7.46      -48.15     99.59 o 
  12  14   5     1114.83     1064.12     84.91 o 
  13  14   5       57.14      249.54     84.99 o 
  14  14   5        5.46      201.46    106.59 o 
   0   0   6    34051.21    33899.50    468.79 o 
   1   0   6      219.64      235.76     19.88 o 
   2   0   6      849.88      885.29     45.97 o 
   3   0   6      615.48      646.48     29.51 o 
   4   0   6      955.37      981.04     40.13 o 
   5   0   6        7.58        0.21     22.65 o 
   6   0   6     5102.74     5024.26    109.05 o 
   7   0   6     3058.86     3009.71     85.21 o 
   8   0   6     2135.39     2067.09     73.02 o 
   9   0   6      207.31      190.07     30.96 o 
  10   0   6     3710.30     3619.47     98.39 o 
  11   0   6      472.76      475.31     52.07 o 
  12   0   6    13047.01    12937.34    177.08 o 
  13   0   6     1618.96     1617.18     64.38 o 
  14   0   6     7413.10     7669.45    180.54 o 
  15   0   6     1566.38     1641.93     57.69 o 
  16   0   6     1821.61     1935.85     69.38 o 
  17   0   6      416.32      360.78     45.85 o 
  18   0   6    10296.63    10509.69    176.88 o 
  19   0   6      197.83      240.25     46.98 o 
  20   0   6     2758.26     2765.06     93.52 o 
  21   0   6     1395.96     1473.71     79.25 o 
  22   0   6      147.21      109.06     66.86 o 
   1   1   6     3874.64     3873.58     48.67 o 
   2   1   6     9851.32     9839.88     88.83 o 
   3   1   6     3416.19     3518.83     55.86 o 
   4   1   6     6748.90     6816.07     68.12 o 
   5   1   6     2956.44     2931.01     48.04 o 
   6   1   6     7406.96     7557.42     85.33 o 
   7   1   6     1090.75     1092.58     35.06 o 
   8   1   6     7199.90     7263.69     88.76 o 
   9   1   6     3496.57     3440.91     61.54 o 
  10   1   6     1426.41     1475.41     48.15 o 
  11   1   6       78.58       88.28     23.07 o 
  12   1   6    13114.84    13374.27    156.67 o 
  13   1   6      690.85      677.40     28.53 o 
  14   1   6      128.89      129.99     24.37 o 
  15   1   6        5.35       -0.82     24.21 o 
  16   1   6     8846.44     9094.90    131.22 o 
  17   1   6       79.97      140.96     27.52 o 
  18   1   6      644.88      651.48     33.36 o 
  19   1   6     1314.44     1349.99     43.73 o 
  20   1   6     2830.68     2959.62     66.05 o 
  21   1   6       15.85      -40.13     40.13 o 
  22   1   6     2417.15     2220.84    274.13 o 
  23   1   6       92.68      137.45     94.86 o 
   0   2   6     2533.59     2498.20     56.67 o 
   1   2   6     2492.23     2479.28     42.92 o 
   2   2   6      947.20      899.70     27.35 o 
   3   2   6      141.80      159.04     16.06 o 
   4   2   6    33247.17    33197.40    246.83 o 
   5   2   6     1247.09     1257.13     33.94 o 
   6   2   6     1826.82     1833.13     45.02 o 
   7   2   6     3624.54     3630.32     87.74 o 
   8   2   6    12107.37    12306.90    137.20 o 
   9   2   6     1028.82     1029.89     36.92 o 
  10   2   6     9285.13     9471.19    117.30 o 
  11   2   6     1982.35     2024.01     55.53 o 
  12   2   6     3029.26     2945.54     61.27 o 
  13   2   6      590.94      570.85     26.84 o 
  14   2   6     5327.34     5317.55     82.44 o 
  15   2   6      403.49      451.06     30.57 o 
  16   2   6      293.84      295.48     26.94 o 
  17   2   6     2645.74     2623.09     54.00 o 
  18   2   6      395.52      472.19     29.83 o 
  19   2   6      505.97      581.36     31.29 o 
  20   2   6     2914.86     2978.93     61.46 o 
  21   2   6      704.27      686.50     44.98 o 
  22   2   6     3646.41     3766.80    156.24 o 
  23   2   6        3.10      123.38     65.91 o 
  24   2   6     8202.87     8835.20    208.86 o 
   1   3   6     2587.15     2545.76     49.81 o 
   2   3   6    10426.37    10298.86    100.20 o 
   3   3   6     1507.93     1519.69     38.95 o 
   4   3   6       40.71       66.60     20.09 o 
   5   3   6     2783.98     2756.80     56.07 o 
   6   3   6     8039.83     8069.86     93.98 o 
   7   3   6     1230.08     1187.08     36.98 o 
   8   3   6     8435.45     8409.11    107.88 o 
   9   3   6     1831.50     1806.93     57.99 o 
  10   3   6     3315.32     3219.71     79.73 o 
  11   3   6       17.16       35.68     20.84 o 
  12   3   6     5267.16     5154.25     68.11 o 
  13   3   6     1136.44     1113.21     35.10 o 
  14   3   6       11.13       55.97     23.90 o 
  15   3   6        6.08        4.83     25.90 o 
  16   3   6     3693.30     3723.01     65.02 o 
  17   3   6      268.91      306.86     26.48 o 
  18   3   6      627.86      640.47     32.13 o 
  19   3   6      905.47      871.52     37.89 o 
  20   3   6     6821.47     7021.28    170.03 o 
  21   3   6       34.68       45.19     55.87 o 
  22   3   6     2249.65     2277.56     95.06 o 
  23   3   6      164.10       90.75     56.81 o 
  24   3   6      838.30      745.89     64.09 o 
  25   3   6      141.77       90.42    134.45 o 
  26   3   6     4128.55     4323.18    221.66 o 
  27   3   6      559.77      699.63    104.67 o 
  30   3   6     1568.12     1063.74    126.05 o 
  31   3   6       19.88      143.97    132.39 o 
  32   3   6      147.53       80.85    137.59 o 
  33   3   6      475.40      156.52    143.76 o 
  34   3   6      615.06      669.55    154.06 o 
  35   3   6        8.18     -153.17    153.17 o 
   0   4   6    31565.46    30785.25    316.19 o 
   1   4   6      140.79      191.82     23.38 o 
   2   4   6      620.91      604.55     31.92 o 
   3   4   6      528.44      545.88     27.16 o 
   4   4   6     3935.58     3926.61     70.03 o 
   5   4   6       76.11       68.96     22.12 o 
   6   4   6     2775.41     2735.34     56.52 o 
   7   4   6     2376.90     2300.51     50.67 o 
   8   4   6     2718.90     2741.27     47.54 o 
   9   4   6      354.46      389.40     24.59 o 
  10   4   6     1916.15     1984.09     45.76 o 
  11   4   6      643.36      654.20     29.81 o 
  12   4   6     6447.80     6460.24     86.19 o 
  13   4   6     1462.32     1423.16     45.98 o 
  14   4   6     4571.00     4610.51     74.52 o 
  15   4   6     1332.80     1396.82     41.07 o 
  16   4   6     1869.99     1870.31     47.36 o 
  17   4   6      538.16      517.39     31.86 o 
  18   4   6     6051.53     6148.37    102.33 o 
  19   4   6      219.63      197.89     39.75 o 
  20   4   6     3334.33     3407.53     96.52 o 
  21   4   6     1082.90     1100.44     70.73 o 
  22   4   6      164.72      138.40     52.82 o 
  23   4   6        4.02      -75.02     75.02 o 
  24   4   6     1328.60     1326.55     82.23 o 
  25   4   6      488.41      448.33     53.69 o 
  26   4   6      215.55      174.13     64.66 o 
  27   4   6       15.80       22.80     67.64 o 
  28   4   6     4860.67     4767.97    396.04 o 
  29   4   6      156.86      216.37     83.07 o 
  30   4   6        4.54       77.68    130.76 o 
  31   4   6      489.88      336.31    138.31 o 
  32   4   6     1956.22     2084.05    183.25 o 
  33   4   6        1.93       84.56    145.09 o 
  34   4   6     1655.91     1749.43    173.80 o 
  35   4   6      152.84     -138.32    161.79 o 
  36   4   6      311.59      171.09    172.00 o 
   1   5   6     2770.31     2776.89     56.95 o 
   2   5   6     7687.17     7640.99     99.60 o 
   3   5   6     2837.30     2856.93     60.92 o 
   4   5   6    12013.25    12173.96    127.62 o 
   5   5   6     1744.13     1769.34     45.54 o 
   6   5   6     4914.23     4894.95     68.96 o 
   7   5   6      357.26      405.61     25.72 o 
   8   5   6     2194.45     2209.24     48.16 o 
   9   5   6     3321.18     3377.14     59.65 o 
  10   5   6      290.82      342.76     26.22 o 
  11   5   6       49.66       37.32     27.09 o 
  12   5   6    12553.91    12890.00    128.00 o 
  13   5   6      278.54      311.31     28.44 o 
  14   5   6      267.80      242.91     29.23 o 
  15   5   6       14.97       17.66     30.67 o 
  16   5   6     9737.74    10024.07    150.87 o 
  17   5   6       10.44       53.66     39.65 o 
  18   5   6      865.24      964.16     54.82 o 
  19   5   6     1130.79     1247.41     60.68 o 
  20   5   6      470.60      496.73     48.70 o 
  21   5   6        0.12       -6.12     46.88 o 
  22   5   6     2395.64     2494.48     89.45 o 
  23   5   6       53.64       80.20     50.66 o 
  24   5   6     1174.43     1241.14     64.17 o 
  25   5   6      540.57      539.71     57.03 o 
  26   5   6      359.15      306.79     64.95 o 
  27   5   6      582.64      720.83     72.71 o 
  28   5   6       21.23       -7.54     70.47 o 
  29   5   6      228.49      130.24     97.93 o 
  30   5   6     2060.11     2114.73    107.51 o 
  31   5   6       13.34       44.01     94.53 o 
  32   5   6      828.42      974.83    108.87 o 
  33   5   6      213.14      159.83    146.52 o 
  34   5   6      857.73      802.96    165.28 o 
  35   5   6        2.69     -168.78    171.38 o 
  36   5   6      538.23      386.73    177.59 o 
   0   6   6     1366.63     1328.14     58.93 o 
   1   6   6     1033.48     1022.46     34.96 o 
   2   6   6      377.80      420.13     28.41 o 
   3   6   6      202.84      260.06     25.48 o 
   4   6   6    10508.14    10700.05    128.96 o 
   5   6   6      262.67      297.27     27.65 o 
   6   6   6     1980.57     2094.86     50.53 o 
   7   6   6     1899.97     1929.59     49.21 o 
   8   6   6     5481.59     5533.30     79.90 o 
   9   6   6      369.23      406.49     29.48 o 
  10   6   6     7322.41     7542.52     98.52 o 
  11   6   6      989.27      977.76     39.04 o 
  12   6   6      128.41      128.34     32.50 o 
  13   6   6      409.99      391.06     39.92 o 
  14   6   6     4639.49     4878.81    130.89 o 
  15   6   6      309.85      237.03     46.34 o 
  16   6   6      194.43      174.03     39.73 o 
  17   6   6     1247.01     1204.34     79.61 o 
  18   6   6     1382.90     1419.50     66.24 o 
  19   6   6      279.97      208.86     43.31 o 
  20   6   6     1085.02     1004.26     58.99 o 
  21   6   6      613.08      651.47     54.92 o 
  22   6   6     2268.53     2344.38     87.80 o 
  23   6   6        3.74      -42.10     52.35 o 
  24   6   6     3805.12     3854.54    116.17 o 
  25   6   6      237.42      276.26     57.19 o 
  26   6   6        5.87       69.58     57.66 o 
  27   6   6       64.27      109.19     88.29 o 
  28   6   6     1510.96     1826.06    121.03 o 
  29   6   6      346.04      428.48     92.53 o 
  30   6   6      610.97      605.26     79.03 o 
  31   6   6      201.97      165.32     98.60 o 
  32   6   6     1358.46     1515.29     95.56 o 
  33   6   6        4.63       41.17    142.23 o 
  34   6   6      179.65      280.95    113.74 o 
  35   6   6      200.71     -123.31    173.42 o 
   1   7   6     1496.52     1536.61     50.77 o 
   2   7   6     3475.40     3465.83     71.51 o 
   3   7   6      658.23      670.54     37.56 o 
   4   7   6      113.04      125.14     31.08 o 
   5   7   6     1834.55     1868.43     50.28 o 
   6   7   6     3275.77     3389.92     62.73 o 
   7   7   6     1038.94     1079.26     40.58 o 
   8   7   6    11067.18    11394.29    118.23 o 
   9   7   6      592.43      589.76     37.85 o 
  10   7   6     2245.58     2269.41     75.86 o 
  11   7   6        7.40       12.17     60.07 o 
  12   7   6     3857.48     3902.83    141.53 o 
  13   7   6      734.77      803.76     50.57 o 
  14   7   6       56.47       26.62     40.71 o 
  15   7   6        7.97       70.70     44.05 o 
  16   7   6     2037.22     1996.52     78.99 o 
  17   7   6      162.38      121.44     44.33 o 
  18   7   6       87.95       49.88     48.57 o 
  19   7   6      458.87      453.49     48.71 o 
  20   7   6     6812.96     7229.52    153.81 o 
  21   7   6       82.36       77.38     53.49 o 
  22   7   6      798.02      851.27     58.50 o 
  23   7   6      237.64      237.02     53.54 o 
  24   7   6      318.14      331.72     69.45 o 
  25   7   6       57.81      -37.41     56.54 o 
  26   7   6     3535.45     3519.09    116.88 o 
  27   7   6      367.14      292.10     87.16 o 
  28   7   6       39.82      112.38    105.71 o 
  29   7   6      230.72      187.28     80.66 o 
  30   7   6      786.23      803.53     83.14 o 
  31   7   6       36.94      106.45     85.36 o 
  32   7   6       83.27      -90.30     90.30 o 
  33   7   6      383.01      352.96    108.24 o 
   0   8   6    13141.43    11320.67   2265.78 o 
   1   8   6      157.33      180.99     60.62 o 
   2   8   6      578.92      526.48     58.40 o 
   3   8   6      361.67      311.23     59.67 o 
   4   8   6     5550.03     5313.05    631.71 o 
   5   8   6      123.47      175.36     53.58 o 
   6   8   6     1564.68     1579.56     75.17 o 
   7   8   6     1222.42     1199.81     63.45 o 
   8   8   6     2205.17     2256.24     89.37 o 
   9   8   6      316.64      321.44     46.45 o 
  10   8   6     1492.35     1470.65     77.19 o 
  11   8   6      654.65      736.57     55.43 o 
  12   8   6      805.74      785.65     62.37 o 
  13   8   6      770.92      728.55     53.17 o 
  14   8   6     2813.39     2792.38     91.07 o 
  15   8   6      623.63      630.86     46.65 o 
  16   8   6      610.65      576.16     53.26 o 
  17   8   6      611.64      583.58     49.53 o 
  18   8   6     1944.09     1976.32     83.61 o 
  19   8   6      138.08      106.49     49.66 o 
  20   8   6     2230.42     2327.78    116.74 o 
  21   8   6      572.46      617.31     82.65 o 
  22   8   6      218.55      192.98     54.10 o 
  23   8   6        0.85      -17.58     55.87 o 
  24   8   6     1576.54     1522.57     81.98 o 
  25   8   6      207.49      247.00     81.36 o 
  26   8   6      137.78       33.52     64.86 o 
  27   8   6       22.74        3.49     66.19 o 
  28   8   6     2030.89     2054.37    109.94 o 
  29   8   6      122.26      137.36     82.15 o 
  30   8   6       12.09       91.18     85.62 o 
  31   8   6      250.02      177.40    130.33 o 
  32   8   6     1277.25     1368.26    155.01 o 
   1   9   6     1146.25      918.52    100.80 o 
   2   9   6     5455.04     5206.92    220.17 o 
   3   9   6     1106.63     1107.11    119.10 o 
   4   9   6     5500.61     5234.33    230.99 o 
   5   9   6      702.03      785.87     98.20 o 
   6   9   6     2839.14     2835.42    125.32 o 
   7   9   6       45.99       23.80     61.49 o 
   8   9   6       91.55       92.49     51.82 o 
   9   9   6     1772.98     1797.94    161.32 o 
  10   9   6      180.96      184.82     65.85 o 
  11   9   6        5.63       79.15     47.15 o 
  12   9   6     4853.73     4946.50    124.84 o 
  13   9   6      156.51      132.52     47.94 o 
  14   9   6      156.85      101.54     57.78 o 
  15   9   6       37.93       19.43     53.04 o 
  16   9   6     5208.73     5314.94    135.33 o 
  17   9   6       15.61      -50.21     50.21 o 
  18   9   6     1074.66      996.67     98.29 o 
  19   9   6      596.75      620.66     58.18 o 
  20   9   6      150.42      143.99     54.60 o 
  21   9   6        9.10       43.40     67.79 o 
  22   9   6     2110.29     2064.25     91.72 o 
  23   9   6       39.72       57.25     60.28 o 
  24   9   6      916.74     1009.01     69.70 o 
  25   9   6      277.00      241.32     76.87 o 
  26   9   6      317.91      288.20     96.28 o 
  27   9   6      312.34      369.08     71.78 o 
  28   9   6       88.53      125.19     97.70 o 
  29   9   6      128.65      100.45     90.07 o 
  30   9   6     1664.57     1727.74    104.90 o 
   1  10   6      140.63      103.60     94.35 o 
   2  10   6       21.01        1.96     88.82 o 
   3  10   6      139.23       -2.00     92.12 o 
   4  10   6     3326.67     3365.32    197.07 o 
   5  10   6       39.46      -19.33     90.41 o 
   6  10   6      630.15      705.84    101.14 o 
   7  10   6      767.84      869.21    114.78 o 
   8  10   6     2165.91     2202.68    166.37 o 
   9  10   6      153.48      109.19     67.60 o 
  10  10   6     2123.18     1957.40    114.79 o 
  11  10   6      417.79      321.41     51.01 o 
  12  10   6      307.38      313.90     49.71 o 
  13  10   6      343.82      384.30     52.73 o 
  14  10   6     1623.57     1701.25     77.37 o 
  15  10   6      305.33      266.43     53.49 o 
  16  10   6       35.51       14.27     55.31 o 
  17  10   6      393.11      344.42     55.38 o 
  18  10   6     1476.30     1486.08     97.27 o 
  19  10   6      170.33       85.53     58.58 o 
  20  10   6      749.54      746.49     61.32 o 
  21  10   6      410.02      613.78     81.61 o 
  22  10   6      916.73      952.80     74.19 o 
  23  10   6        0.14       -3.90     65.67 o 
  24  10   6     1641.56     1803.93     87.18 o 
  25  10   6      208.69      316.86     71.72 o 
  26  10   6       25.07       52.12     74.96 o 
  27  10   6       24.55      -30.28     79.28 o 
  28  10   6     1681.85     1872.39    131.66 o 
   1  11   6      718.53      771.20    109.07 o 
   2  11   6     1402.30     1289.11    135.36 o 
   3  11   6      308.21      223.64    102.92 o 
   4  11   6        3.41       28.35    102.75 o 
   5  11   6      885.50      926.90    108.12 o 
   6  11   6     1474.40     1321.60    125.78 o 
   7  11   6      445.69      477.40     99.95 o 
   8  11   6     6438.58     6614.62    291.53 o 
   9  11   6      259.65      335.14     99.59 o 
  10  11   6      714.63      694.70    106.63 o 
  11  11   6        0.86       32.21     64.00 o 
  12  11   6     2549.40     2482.68    105.85 o 
  13  11   6      300.18      215.17     65.20 o 
  14  11   6       83.37       71.20     59.87 o 
  15  11   6       15.46      -34.33     60.75 o 
  16  11   6     1162.74     1170.54     73.53 o 
  17  11   6       52.15       22.73     62.31 o 
  18  11   6       24.54       99.87     62.39 o 
  19  11   6      236.13      259.65     63.95 o 
  20  11   6     3043.39     3146.37    113.73 o 
  21  11   6       55.26       28.11     66.27 o 
  22  11   6      362.82      364.21     67.87 o 
  23  11   6      187.12      305.83     73.82 o 
  24  11   6      134.70       68.93     92.43 o 
  25  11   6       42.76      148.16     77.86 o 
   2  12   6      414.24      715.78    121.88 o 
   3  12   6      201.75      264.32    117.70 o 
   4  12   6     2900.27     3206.07    200.65 o 
   5  12   6       49.05       55.75    118.78 o 
   6  12   6     1068.78      957.65    127.56 o 
   7  12   6      498.47      593.81    121.73 o 
   8  12   6     1087.45     1080.27    133.97 o 
   9  12   6      116.81       26.72    119.02 o 
  10  12   6     1664.80     1727.28    118.77 o 
  11  12   6      378.27      416.45     84.86 o 
  12  12   6        7.52       58.89     88.75 o 
  13  12   6      235.79      326.03    149.95 o 
  14  12   6     2089.18     2123.92    189.30 o 
  15  12   6      161.47      136.53    103.86 o 
  16  12   6        7.10      -64.31     73.38 o 
  17  12   6      418.04      421.39     67.61 o 
  18  12   6      707.56      715.79     69.02 o 
  19  12   6       42.45       -7.34     72.08 o 
  20  12   6      652.20      622.90     74.27 o 
  21  12   6      255.15      332.44     77.54 o 
   3  13   6      350.60      535.91    137.39 o 
   4  13   6     1554.01     1785.31    162.89 o 
   5  13   6      284.89      546.21    129.49 o 
   6  13   6      768.43      957.72    136.66 o 
   7  13   6       28.63       24.68    127.94 o 
   8  13   6      156.29      180.40    122.21 o 
   9  13   6      571.89      628.11    109.13 o 
  10  13   6      196.17      334.57     91.17 o 
  11  13   6        2.56       29.32     92.97 o 
  12  13   6     2014.77     2180.01    137.20 o 
  13  13   6       85.63      265.62     95.93 o 
  14  13   6      126.31      -48.66    136.28 o 
  15  13   6       27.31       73.49    100.81 o 
  16  13   6     2436.44     2455.54    144.86 o 
  17  13   6       14.15       22.85    108.20 o 
   4  14   6     1167.77     1394.66    147.64 o 
   5  14   6        3.54     -106.64    156.41 o 
   6  14   6      266.78      426.63    143.79 o 
   7  14   6      294.08      459.74    145.69 o 
   8  14   6      734.12      839.96    110.09 o 
   9  14   6       60.07      122.96    119.71 o 
  10  14   6      575.12      675.45    134.97 o 
   1   0   7     1865.87     1820.24     53.16 o 
   2   0   7     2159.72     2106.07     57.33 o 
   3   0   7     2089.12     2056.34     56.32 o 
   4   0   7       11.46       24.68     27.82 o 
   5   0   7      182.93      181.20     28.60 o 
   6   0   7    15823.63    16119.54    183.05 o 
   7   0   7     1702.79     1629.55     58.04 o 
   8   0   7     9611.91    10012.32    189.36 o 
   9   0   7     5913.97     5971.48     92.74 o 
  10   0   7       26.12       34.88     28.35 o 
  11   0   7      399.13      356.20     30.68 o 
  12   0   7     8344.65     8339.83    117.47 o 
  13   0   7      239.70      259.17     39.61 o 
  14   0   7        8.44       -6.58     35.12 o 
  15   0   7     1554.07     1565.93     53.82 o 
  16   0   7     4208.41     4148.60     93.11 o 
  17   0   7      461.04      564.34     46.19 o 
  18   0   7        9.84        8.18     47.17 o 
  19   0   7     3906.41     3925.53    201.86 o 
  20   0   7     5339.65     5453.73    237.01 o 
  21   0   7      759.67      687.39    107.16 o 
  22   0   7     2874.18     2878.62    176.38 o 
  23   0   7      220.34      148.05     99.83 o 
  24   0   7     1967.31     2046.29    152.14 o 
   0   1   7     5753.97     5680.36    116.47 o 
   1   1   7     1956.55     1895.74     39.41 o 
   2   1   7       17.75        4.88     19.65 o 
   3   1   7     4635.33     4502.17     63.01 o 
   4   1   7    10603.68    10611.96    114.56 o 
   5   1   7     1912.39     1917.06     46.34 o 
   6   1   7     4411.86     4353.67     79.62 o 
   7   1   7     1562.49     1518.72     36.68 o 
   8   1   7     1564.70     1579.87     38.25 o 
   9   1   7       23.40       23.99     22.73 o 
  10   1   7     4595.01     4699.06     70.76 o 
  11   1   7     1002.00      986.70     32.31 o 
  12   1   7        3.95       26.60     23.37 o 
  13   1   7      135.05      133.05     24.74 o 
  14   1   7     5803.62     5984.01     76.08 o 
  15   1   7      127.34      208.39     27.61 o 
  16   1   7      567.37      582.18     33.25 o 
  17   1   7      736.25      793.11     48.57 o 
  18   1   7     2947.95     3168.87     91.12 o 
  19   1   7       12.28       -4.12     47.76 o 
  20   1   7     2576.15     2520.37     95.02 o 
  21   1   7      831.53      819.85     64.90 o 
  22   1   7     1609.02     1634.69    106.50 o 
  23   1   7      328.87      448.24     68.88 o 
  24   1   7     3476.94     3691.63    347.12 o 
  25   1   7      745.19      726.85    114.13 o 
   1   2   7      427.84      441.16     25.29 o 
   2   2   7    10145.06     9847.15    120.23 o 
   3   2   7      307.05      281.67     23.98 o 
   4   2   7     6520.48     6539.91     97.13 o 
   5   2   7     5555.53     5519.08     86.47 o 
   6   2   7      916.53      955.59     34.55 o 
   7   2   7       26.02       20.97     20.98 o 
   8   2   7     3324.47     3341.65     54.56 o 
   9   2   7      867.21      807.64     29.43 o 
  10   2   7      965.34      955.18     32.65 o 
  11   2   7     4709.64     4837.11     75.74 o 
  12   2   7     7235.73     7145.46     88.34 o 
  13   2   7     2247.81     2267.32     50.84 o 
  14   2   7      776.90      740.23     34.59 o 
  15   2   7     2122.07     2133.94     53.47 o 
  16   2   7    13794.35    13964.70    243.58 o 
  17   2   7     1885.70     1869.90     65.11 o 
  18   2   7     4266.44     4335.24    167.02 o 
  19   2   7      245.64      245.69     44.80 o 
  20   2   7     1005.44     1036.06     75.94 o 
  21   2   7      139.23       76.11     48.18 o 
  22   2   7      780.91      820.01     81.30 o 
  23   2   7     2088.53     2136.12     91.24 o 
  24   2   7      631.08      609.53     78.55 o 
  25   2   7      190.41      145.74    119.04 o 
   0   3   7     6054.95     6072.33    117.89 o 
   1   3   7     1953.92     1923.89     47.82 o 
   2   3   7      572.90      589.04     31.84 o 
   3   3   7      592.15      598.92     29.10 o 
   4   3   7     6366.36     6452.55     79.97 o 
   5   3   7      201.92      209.91     22.04 o 
   6   3   7     3334.22     3310.56     57.43 o 
   7   3   7     1652.40     1691.51     48.52 o 
   8   3   7      781.03      815.30     31.48 o 
   9   3   7      137.34      166.98     24.79 o 
  10   3   7     1997.73     2036.32     51.47 o 
  11   3   7     3136.79     3109.76     56.78 o 
  12   3   7      531.04      581.11     29.89 o 
  13   3   7       50.11      130.12     29.14 o 
  14   3   7     8699.28     8676.63    146.29 o 
  15   3   7       50.09      -17.88     32.66 o 
  16   3   7      418.79      464.53     44.09 o 
  17   3   7     1280.30     1258.48     70.24 o 
  18   3   7     3459.85     3494.76     97.88 o 
  19   3   7      567.24      566.64     46.77 o 
  20   3   7     3046.17     3081.35    103.06 o 
  21   3   7      409.88      383.80     50.35 o 
  22   3   7      943.92      861.49     56.00 o 
  23   3   7       74.32      152.81     61.26 o 
  24   3   7     2166.15     2144.72     97.89 o 
  25   3   7      319.81      345.66     66.95 o 
  26   3   7      558.64      607.80     85.41 o 
  27   3   7      805.96      547.24    108.61 o 
   1   4   7      819.84      868.18     31.76 o 
   2   4   7     2159.76     2107.77     52.33 o 
   3   4   7      381.96      401.36     25.38 o 
   4   4   7       90.73       78.18     23.39 o 
   5   4   7       10.27       18.66     23.45 o 
   6   4   7    10238.92    10081.70     95.83 o 
   7   4   7     2173.07     2165.96     50.03 o 
   8   4   7     8444.97     8528.34    121.91 o 
   9   4   7     5087.73     5135.27     77.00 o 
  10   4   7       33.85       54.03     27.06 o 
  11   4   7       10.60      -11.33     29.56 o 
  12   4   7     7458.54     7668.92    105.82 o 
  13   4   7      702.15      787.04     39.55 o 
  14   4   7       14.29       94.75     41.93 o 
  15   4   7     1558.06     1530.62     73.32 o 
  16   4   7     3982.76     3913.95    117.72 o 
  17   4   7      854.71      922.24     53.14 o 
  18   4   7       49.30       65.12     43.48 o 
  19   4   7     2346.20     2414.31     84.26 o 
  20   4   7     4081.25     4262.49    112.02 o 
  21   4   7      615.77      571.94     52.06 o 
  22   4   7     1980.19     2142.01     85.04 o 
  23   4   7      143.99      178.20     73.46 o 
  24   4   7     1467.61     1438.81     84.05 o 
  25   4   7      133.07       55.26     64.89 o 
  26   4   7     3172.09     3427.42    127.23 o 
  27   4   7      698.59      577.80     87.02 o 
  28   4   7      258.95      205.89    116.26 o 
  29   4   7      154.91      248.72    123.59 o 
   0   5   7     3625.95     3301.79    137.20 o 
   1   5   7      601.41      617.47     29.01 o 
   2   5   7      117.93      145.48     25.44 o 
   3   5   7     6724.46     6691.89     84.52 o 
   4   5   7     9412.22     9543.33    102.38 o 
   5   5   7     2010.60     1990.28     48.30 o 
   6   5   7     3391.38     3471.91     65.84 o 
   7   5   7     1189.96     1216.41     41.40 o 
   8   5   7     2044.14     2086.28     66.44 o 
   9   5   7       93.70      114.11     32.16 o 
  10   5   7     5871.45     5976.95    108.75 o 
  11   5   7      200.74      269.92     34.92 o 
  12   5   7      184.78      131.03     43.61 o 
  13   5   7      762.46      775.12     54.56 o 
  14   5   7     2516.34     2575.71     88.99 o 
  15   5   7      501.85      529.81     46.44 o 
  16   5   7      397.13      408.18     44.77 o 
  17   5   7      191.37      261.54     43.74 o 
  18   5   7     1948.32     1958.25     78.37 o 
  19   5   7      322.93      421.81     47.75 o 
  20   5   7     1326.90     1345.62     69.16 o 
  21   5   7      800.07      927.55     58.32 o 
  22   5   7     1824.27     1913.88     82.86 o 
  23   5   7      372.74      318.26     59.86 o 
  24   5   7     3534.44     3620.24    130.32 o 
  25   5   7      729.34      788.03    106.14 o 
  26   5   7       28.65      -52.40     74.65 o 
  27   5   7       69.08       57.23     72.87 o 
  28   5   7     2253.60     2340.01    135.60 o 
  29   5   7      133.65      252.87     98.62 o 
  30   5   7       78.28       28.51    125.24 o 
  31   5   7      676.51      843.37    135.15 o 
   1   6   7      646.04      669.32     32.66 o 
   2   6   7     5615.14     5563.17     88.48 o 
   3   6   7       55.17       58.18     33.93 o 
   4   6   7     2609.85     2471.57     69.32 o 
   5   6   7     1832.00     1875.72     57.04 o 
   6   6   7     1389.21     1418.46     49.92 o 
   7   6   7      102.94      125.56     36.52 o 
   8   6   7     1928.24     1736.38    209.09 o 
   9   6   7      543.53      501.34     56.35 o 
  10   6   7      731.50      775.62     69.12 o 
  11   6   7      945.36      840.50     72.06 o 
  12   6   7     4395.94     4337.05    137.19 o 
  13   6   7      734.87      722.70     86.98 o 
  14   6   7      420.29      485.05     57.68 o 
  15   6   7     1077.70     1153.61     72.83 o 
  16   6   7     7845.51     7891.55    180.27 o 
  17   6   7      578.51      566.55     76.80 o 
  18   6   7     2009.33     2006.64     98.50 o 
  19   6   7      648.29      746.59     64.25 o 
  20   6   7     1110.37     1196.27     81.56 o 
  21   6   7       32.19      -29.31     58.31 o 
  22   6   7      980.03     1160.07     78.47 o 
  23   6   7     1487.49     1604.83     90.14 o 
  24   6   7      584.84      583.70     70.98 o 
  25   6   7       27.93      135.06     68.48 o 
  26   6   7     1188.89     1340.50     83.57 o 
  27   6   7      236.65      234.88     74.08 o 
  28   6   7       76.99      -33.59    290.74 o 
  29   6   7      229.43      231.17     98.52 o 
  30   6   7     1804.09     1808.49    179.39 o 
  31   6   7      106.68      256.08    109.04 o 
  32   6   7      284.86      324.26    147.54 o 
  33   6   7      146.29     -163.39    163.39 o 
   1   7   7     3029.75     2956.34    160.61 o 
   2   7   7      925.78      831.36    104.73 o 
   3   7   7      118.98       76.55     57.13 o 
   4   7   7     3551.71     3626.33    129.12 o 
   5   7   7      315.11      336.30     54.89 o 
   6   7   7     1684.98     1720.35     94.89 o 
   7   7   7     1024.14     1070.51     79.71 o 
   8   7   7      476.76      533.63     51.18 o 
   9   7   7        2.22       31.16     51.00 o 
  10   7   7      566.97      527.65     48.82 o 
  11   7   7     1878.12     1808.66     98.71 o 
  12   7   7      902.32      898.60     63.04 o 
  13   7   7      319.22      388.98     49.87 o 
  14   7   7     6287.50     6419.80    160.83 o 
  15   7   7      109.80      211.21     51.27 o 
  16   7   7      342.46      373.14     69.16 o 
  17   7   7     1246.46     1342.57     85.04 o 
  18   7   7     2243.89     2287.31    107.31 o 
  19   7   7      398.55      404.33     58.38 o 
  20   7   7     2515.21     2572.63    111.73 o 
  21   7   7      372.38      327.86     61.80 o 
  22   7   7      332.10      361.09     66.61 o 
  23   7   7       67.77       93.76     63.44 o 
  24   7   7     1180.62     1318.14     83.90 o 
  25   7   7      326.19      444.67     68.48 o 
  26   7   7      535.41      590.36     75.39 o 
  27   7   7      760.29      889.64    103.19 o 
  28   7   7     2310.92     2251.53    143.96 o 
  29   7   7      738.89      767.07    104.09 o 
  30   7   7       70.99      210.54    107.54 o 
  31   7   7      115.15      206.19    113.88 o 
  32   7   7     1724.40     2141.82    311.63 o 
   1   8   7      338.86      398.58     91.00 o 
   2   8   7     2199.32     2214.18    149.85 o 
   3   8   7        8.33      -14.34     63.53 o 
   4   8   7      454.97      502.45     99.28 o 
   5   8   7      490.18      385.01     63.34 o 
   6   8   7     3582.17     3631.17    113.89 o 
   7   8   7      690.72      652.68     61.01 o 
   8   8   7     4614.71     4499.07    130.73 o 
   9   8   7     2037.27     2077.76     90.16 o 
  10   8   7       93.98       98.31     48.86 o 
  11   8   7      530.75      457.98     59.89 o 
  12   8   7     4430.98     4580.36    135.22 o 
  13   8   7      664.37      714.35     64.58 o 
  14   8   7        8.65       20.50     52.38 o 
  15   8   7     1086.69     1212.93     98.39 o 
  16   8   7     2907.51     3020.37    116.92 o 
  17   8   7      648.08      656.51     65.17 o 
  18   8   7      250.34      264.70     56.51 o 
  19   8   7      765.70      883.58     71.66 o 
  20   8   7     1845.16     1902.66     97.78 o 
  21   8   7      100.48       92.77     62.30 o 
  22   8   7      886.26      910.39     76.06 o 
  23   8   7      248.31      266.94     67.11 o 
  24   8   7      661.31      768.40     77.48 o 
  25   8   7       18.41      -16.12     70.95 o 
  26   8   7     1544.47     1656.11     99.83 o 
  27   8   7      175.09      149.13     81.20 o 
  28   8   7       45.32       57.07     87.49 o 
  29   8   7      112.55      116.65    169.43 o 
  30   8   7      590.36      753.05    112.55 o 
   2   9   7      141.53      151.88     95.35 o 
   3   9   7     3173.58     3342.52    186.29 o 
   4   9   7     4602.65     4448.01    219.01 o 
   5   9   7      443.94      567.34     92.93 o 
   6   9   7     1613.75     1744.41    108.27 o 
   7   9   7      732.58      750.52     69.39 o 
   8   9   7     1481.79     1412.64     80.20 o 
   9   9   7        0.08       45.88     56.19 o 
  10   9   7     4023.29     4076.37    132.57 o 
  11   9   7      253.34      299.60     64.11 o 
  12   9   7      126.45      120.04     56.22 o 
  13   9   7      730.91      739.88     65.17 o 
  14   9   7     1257.25     1362.95     82.27 o 
  15   9   7      947.38      872.25     68.58 o 
  16   9   7      113.99      102.73     60.66 o 
  17   9   7       38.00      115.02     61.98 o 
  18   9   7     1293.58     1251.83     84.88 o 
  19   9   7       60.64       83.46     62.53 o 
  20   9   7      495.63      561.81     70.36 o 
  21   9   7      364.81      416.76     70.98 o 
  22   9   7     1406.33     1377.72     89.90 o 
  23   9   7      106.07      131.45     72.18 o 
  24   9   7     2262.86     2448.27    115.77 o 
  25   9   7      282.16      258.67     77.34 o 
  26   9   7        4.03       50.92     82.61 o 
  27   9   7       27.73       94.34    128.54 o 
  28   9   7     1278.46     1514.28    231.64 o 
   2  10   7     1845.12     1745.36    159.24 o 
   3  10   7       21.22      -57.65     99.61 o 
   4  10   7      688.16      662.18    102.78 o 
   5  10   7      210.73      220.88    102.36 o 
   6  10   7     1330.73     1220.34    128.84 o 
   7  10   7       95.18      110.46     95.43 o 
   8  10   7     1343.89     1250.74    140.51 o 
   9  10   7      777.94      802.66     79.05 o 
  10  10   7      283.15      288.60     76.19 o 
  11  10   7      136.02      153.97     61.53 o 
  12  10   7     2475.39     2726.45    122.89 o 
  13  10   7      524.15      538.64     82.74 o 
  14  10   7      105.06      177.18     63.66 o 
  15  10   7      497.10      487.93     64.65 o 
  16  10   7     3295.90     3658.69    137.33 o 
  17  10   7      374.62      549.81     83.08 o 
  18  10   7      451.67      456.71     68.93 o 
  19  10   7      639.64      770.55     70.32 o 
  20  10   7     1074.01     1151.51     84.08 o 
  21  10   7       61.54      127.92     75.61 o 
  22  10   7      779.18      903.62     84.82 o 
  23  10   7      376.49      316.29     78.93 o 
  24  10   7      428.35      601.88    136.15 o 
  25  10   7        1.14      253.49     85.79 o 
   3  11   7      186.42      159.97    110.93 o 
   4  11   7     1867.20     1894.97    162.46 o 
   5  11   7      237.96      213.15    116.25 o 
   6  11   7      887.53      861.82    116.81 o 
   7  11   7      578.31      607.22    105.44 o 
   8  11   7      293.87      329.33    118.80 o 
   9  11   7        4.03       55.14    109.16 o 
  10  11   7      342.30      388.53    115.34 o 
  11  11   7      675.89      756.24    100.47 o 
  12  11   7      450.81      344.25     86.91 o 
  13  11   7       81.34       61.74    128.68 o 
  14  11   7     2853.07     2768.99    118.22 o 
  15  11   7       87.23      183.22     65.09 o 
  16  11   7      247.33      330.49     66.47 o 
  17  11   7      643.47      785.55     79.20 o 
  18  11   7     1062.95     1179.60     89.73 o 
  19  11   7       72.89       76.58     69.66 o 
  20  11   7     1329.03     1335.19     81.32 o 
  21  11   7      242.55      338.89     74.25 o 
  22  11   7      125.80      247.91     76.06 o 
   3  12   7       31.58      141.31    137.22 o 
   4  12   7      455.66      503.92    135.43 o 
   5  12   7      733.93      859.13    128.15 o 
   6  12   7      992.75     1207.14    135.43 o 
   7  12   7        0.10     -131.54    131.54 o 
   8  12   7     1511.76     1381.75    145.85 o 
   9  12   7      354.05      313.08    123.77 o 
  10  12   7      167.96      222.70     93.56 o 
  11  12   7      397.52      467.86    148.70 o 
  12  12   7     1787.46     2003.74    126.37 o 
  13  12   7      179.24      139.46     99.12 o 
  14  12   7        0.03      -87.59    105.06 o 
  15  12   7      462.86      412.18     85.45 o 
  16  12   7     1628.27     1812.10    117.76 o 
  17  12   7      137.77      150.95     84.82 o 
  18  12   7      363.23      345.95     83.64 o 
  19  12   7      264.76      146.44    138.91 o 
   4  13   7     1837.27     1784.86    173.21 o 
   5  13   7      242.03      324.24    143.22 o 
   6  13   7      506.78      568.88    141.24 o 
   7  13   7      276.27       55.51    151.04 o 
   8  13   7      784.44      720.01    106.05 o 
   9  13   7       11.94      153.52    248.11 o 
  10  13   7     1497.31     1243.56    281.41 o 
  11  13   7      135.69      106.97    106.28 o 
  12  13   7        5.86     -107.67    107.67 o 
  13  13   7      133.35       71.06    137.09 o 
   0   0   8     3644.42     3560.60    124.89 o 
   1   0   8       19.49       20.93     32.47 o 
   2   0   8     6047.74     5981.08    123.62 o 
   3   0   8     1237.36     1245.35     48.00 o 
   4   0   8     6219.45     6435.61    130.99 o 
   5   0   8      238.63      216.30     33.39 o 
   6   0   8     1968.94     1935.15     60.09 o 
   7   0   8     1843.66     1811.47     59.15 o 
   8   0   8      160.44      201.99     44.43 o 
   9   0   8       59.81       34.84     37.85 o 
  10   0   8      534.15      554.77     47.88 o 
  11   0   8      854.43      843.55     51.74 o 
  12   0   8      418.95      458.39     45.53 o 
  13   0   8     1654.76     1789.99     87.10 o 
  14   0   8    15903.21    15938.22    296.50 o 
  15   0   8     1960.34     1854.74    178.32 o 
  16   0   8       99.20      151.35    120.02 o 
  17   0   8      382.63      428.75     81.85 o 
  18   0   8     2206.20     2107.48    187.77 o 
  19   0   8       45.50      157.14     88.89 o 
  20   0   8     4827.04     4949.30    241.18 o 
  21   0   8     2038.42     1941.27    157.98 o 
  22   0   8      566.64      678.18    103.10 o 
  23   0   8        2.92     -108.99    108.99 o 
  24   0   8      992.27     1119.20    131.65 o 
  25   0   8     1697.26     1415.66    136.10 o 
  26   0   8     1333.39     1213.76    130.99 o 
   1   1   8     1261.97     1236.28     34.80 o 
   2   1   8    13613.73    13617.92    133.22 o 
   3   1   8      141.58      166.29     27.13 o 
   4   1   8      683.53      640.20     28.93 o 
   5   1   8     2162.01     2168.63     48.84 o 
   6   1   8     7899.26     8011.80    125.51 o 
   7   1   8      233.26      178.44     25.76 o 
   8   1   8     1818.73     1861.84     43.98 o 
   9   1   8     2219.50     2252.93     50.49 o 
  10   1   8     2479.62     2567.16     56.19 o 
  11   1   8      690.97      584.41     34.76 o 
  12   1   8     1870.32     1856.90     52.02 o 
  13   1   8     1320.23     1297.12     66.09 o 
  14   1   8      249.59      227.47     57.74 o 
  15   1   8     1199.51     1188.18     67.82 o 
  16   1   8     2847.18     2976.40    103.80 o 
  17   1   8       91.82       34.14     48.67 o 
  18   1   8      954.86      966.76     84.49 o 
  19   1   8     1452.11     1612.68    127.17 o 
  20   1   8      610.85      539.83     66.19 o 
  21   1   8      179.01      170.47     54.68 o 
  22   1   8     1637.46     1545.70    122.20 o 
  23   1   8      938.13      960.17     83.47 o 
  24   1   8      384.01      436.19    124.39 o 
  25   1   8      206.17      305.16     84.15 o 
  26   1   8     2091.80     1991.40    166.93 o 
   0   2   8      779.37      814.62     45.65 o 
   1   2   8     3322.31     3279.17     55.21 o 
   2   2   8      916.53      896.25     35.86 o 
   3   2   8     1032.25      988.79     39.30 o 
   4   2   8     3103.36     3126.09     58.29 o 
   5   2   8       96.87       94.81     25.44 o 
   6   2   8     5160.18     5197.87     78.40 o 
   7   2   8     2697.29     2733.46     53.88 o 
   8   2   8     1365.66     1408.43     41.67 o 
   9   2   8      108.14      162.35     28.41 o 
  10   2   8    14235.94    14308.47    141.25 o 
  11   2   8     2170.52     2289.05     57.42 o 
  12   2   8        4.07       57.35     36.16 o 
  13   2   8      347.00      367.24     46.18 o 
  14   2   8     1988.28     2034.59     87.51 o 
  15   2   8       46.09      115.64     46.47 o 
  16   2   8      536.05      605.60     57.60 o 
  17   2   8     2461.52     2495.24     98.37 o 
  18   2   8     5032.94     5045.59    138.21 o 
  19   2   8       22.47       13.60     51.05 o 
  20   2   8       57.02       34.30     53.76 o 
  21   2   8      989.55     1027.84     63.52 o 
  22   2   8     3249.30     3303.92    102.79 o 
  23   2   8       46.13       37.73     62.28 o 
  24   2   8     2614.02     2643.05    107.88 o 
  25   2   8      533.77      669.36     71.20 o 
  26   2   8       31.56     -104.00    122.36 o 
  27   2   8      431.65      371.12    129.33 o 
   1   3   8      833.80      862.04     31.46 o 
   2   3   8     5943.29     5788.50     73.81 o 
   3   3   8       30.86       38.46     26.35 o 
   4   3   8      870.29      884.31     35.13 o 
   5   3   8     2126.91     2060.62     51.59 o 
   6   3   8    11700.65    11676.31    128.30 o 
   7   3   8       51.36       88.26     29.85 o 
   8   3   8     2576.47     2607.41     60.01 o 
   9   3   8      743.10      705.04     37.52 o 
  10   3   8      720.89      769.47     49.68 o 
  11   3   8      341.86      432.42     45.50 o 
  12   3   8     4169.02     3764.97    233.29 o 
  13   3   8     1703.19     1673.26     78.00 o 
  14   3   8      229.35      199.55     43.40 o 
  15   3   8      830.55      783.51     62.23 o 
  16   3   8     2493.14     2387.18     96.55 o 
  17   3   8      264.26      242.73     45.67 o 
  18   3   8       10.26        4.65     49.95 o 
  19   3   8     1050.98      937.55     61.61 o 
  20   3   8      705.11      625.93     55.68 o 
  21   3   8       25.21      -22.16     51.98 o 
  22   3   8     2167.01     2205.95     86.75 o 
  23   3   8     1506.33     1501.45    109.93 o 
  24   3   8      692.54      822.35     63.43 o 
  25   3   8       78.76      -18.86     69.97 o 
  26   3   8     1678.76     1752.70    146.36 o 
  27   3   8      654.85      628.18     88.09 o 
   0   4   8     1941.21     1891.69     90.54 o 
   1   4   8      213.83      234.82     27.49 o 
   2   4   8     4153.37     4175.73     68.85 o 
   3   4   8     1358.11     1371.03     41.04 o 
   4   4   8     3321.41     3257.95     68.42 o 
   5   4   8      203.80      191.98     31.47 o 
   6   4   8     2800.44     2689.62     67.88 o 
   7   4   8     1713.55     1677.08     51.99 o 
   8   4   8       83.86       59.08     41.63 o 
   9   4   8       25.75       31.02     55.93 o 
  10   4   8     1644.02     1551.67    170.29 o 
  11   4   8      755.51      695.32     56.97 o 
  12   4   8      374.58      363.99     46.66 o 
  13   4   8     1144.93     1089.45     67.67 o 
  14   4   8    13069.68    12991.68    221.67 o 
  15   4   8     1057.02     1006.69    120.81 o 
  16   4   8       34.84       10.08     47.42 o 
  17   4   8      469.24      402.88     49.06 o 
  18   4   8     2428.96     2455.70     90.98 o 
  19   4   8        5.45        3.31     47.64 o 
  20   4   8     2698.70     2952.06    110.17 o 
  21   4   8     1548.72     1508.10     75.69 o 
  22   4   8      570.98      736.82    105.88 o 
  23   4   8       15.38      -31.79     55.49 o 
  24   4   8      640.63      576.53     59.39 o 
  25   4   8     1263.18     1328.01     86.60 o 
  26   4   8      716.11      714.13     75.12 o 
  27   4   8      195.33      105.82     76.66 o 
  28   4   8     1018.12      934.17     95.85 o 
  29   4   8      119.63      118.88    127.94 o 
   1   5   8     1223.37     1230.21     50.03 o 
   2   5   8    13290.00    13561.50    165.52 o 
   3   5   8      346.14      341.83     41.23 o 
   4   5   8      599.06      739.55     51.68 o 
   5   5   8     1433.54     1356.41     72.56 o 
   6   5   8     2366.47     2346.71     88.85 o 
   7   5   8      635.02      584.55     59.22 o 
   8   5   8     1365.38     1283.33     71.75 o 
   9   5   8     2857.12     2904.12    104.03 o 
  10   5   8     3448.43     3312.61    110.75 o 
  11   5   8      575.05      649.59     57.77 o 
  12   5   8      776.94      833.95     62.01 o 
  13   5   8      637.79      591.24     55.82 o 
  14   5   8      251.85      291.58     49.16 o 
  15   5   8     1015.17     1049.89     59.99 o 
  16   5   8     2790.81     2905.27     97.06 o 
  17   5   8       11.59       29.59     44.22 o 
  18   5   8     1953.88     2083.73     86.82 o 
  19   5   8     1325.03     1291.69     72.46 o 
  20   5   8      490.67      529.04     56.65 o 
  21   5   8      251.60      285.77     52.21 o 
  22   5   8      674.27      654.85     65.47 o 
  23   5   8      426.41      339.40     57.62 o 
  24   5   8       94.67      105.38     66.99 o 
  25   5   8      292.22      211.06     72.70 o 
  26   5   8     1704.69     1670.30     99.26 o 
  27   5   8      440.05      454.05     75.68 o 
  28   5   8       33.89       77.26     80.09 o 
  29   5   8       88.55        5.33    115.07 o 
  30   5   8     1906.81     1737.79    166.31 o 
  31   5   8       89.31       89.82    154.25 o 
   1   6   8     1021.75     1207.04    114.07 o 
   2   6   8      168.14      231.24     57.33 o 
   3   6   8      537.07      631.23    200.18 o 
   4   6   8     3345.52     3072.91    146.42 o 
   5   6   8       10.10       60.24     95.70 o 
   6   6   8     2005.93     2119.61    106.95 o 
   7   6   8     1529.89     1480.01     94.90 o 
   8   6   8     1186.96     1073.70     82.14 o 
   9   6   8       33.52      -21.04     54.96 o 
  10   6   8     5662.21     5806.10    197.34 o 
  11   6   8     1297.61     1296.29    108.76 o 
  12   6   8        2.53      -34.42     56.49 o 
  13   6   8      344.24      260.25     50.77 o 
  14   6   8     1835.47     1808.87     91.88 o 
  15   6   8      291.31      317.81     56.61 o 
  16   6   8      449.64      439.39     55.60 o 
  17   6   8     1228.67     1296.08    122.91 o 
  18   6   8     2811.83     2828.80    117.15 o 
  19   6   8       86.18       71.93     57.00 o 
  20   6   8      439.03      457.77     82.26 o 
  21   6   8      871.20      765.05     90.78 o 
  22   6   8     2002.76     1837.77    103.28 o 
  23   6   8        9.22       13.63     87.84 o 
  24   6   8     2252.37     2424.99    116.81 o 
  25   6   8      575.12      446.32     73.71 o 
  26   6   8       24.61       31.42     76.09 o 
  27   6   8      251.85      251.36     82.11 o 
  28   6   8     1475.40     1450.18    133.74 o 
  29   6   8      264.71      111.28    104.41 o 
  30   6   8       26.58      -13.12    130.36 o 
  31   6   8      140.21       32.87    123.92 o 
   2   7   8     3742.27     3966.59    195.15 o 
   3   7   8        3.12       24.01     64.29 o 
   4   7   8      250.74      274.64     62.19 o 
   5   7   8     1548.57     1555.57     94.73 o 
   6   7   8    11322.54    11266.67    334.94 o 
   7   7   8       92.43      122.55     59.52 o 
   8   7   8     1095.70     1302.32     92.14 o 
   9   7   8      281.20      284.37     52.70 o 
  10   7   8      139.61       65.92     51.05 o 
  11   7   8      298.00      245.00     49.38 o 
  12   7   8     2575.56     2628.91    109.05 o 
  13   7   8     1437.34     1526.79     83.42 o 
  14   7   8       12.58      -15.55     52.42 o 
  15   7   8      576.06      483.38     56.64 o 
  16   7   8      909.44      898.79     96.31 o 
  17   7   8      354.88      366.80     71.12 o 
  18   7   8        7.01       -4.35     56.13 o 
  19   7   8      608.17      503.54     61.09 o 
  20   7   8      515.47      550.18    120.54 o 
  21   7   8        2.48        7.50     60.76 o 
  22   7   8     2490.86     2392.04    114.12 o 
  23   7   8     1151.80      974.62     79.92 o 
  24   7   8      768.53      928.61    253.89 o 
  25   7   8       13.03      -45.75     82.00 o 
  26   7   8     1454.34     1372.38    141.75 o 
  27   7   8      384.83      150.87     98.42 o 
  28   7   8      359.15      234.10     82.58 o 
  29   7   8      170.20      135.75    109.26 o 
   3   8   8     1024.63     1259.99    111.05 o 
   4   8   8     1406.59     1560.92     95.46 o 
   5   8   8       36.77       45.87     66.41 o 
   6   8   8     2192.61     2108.16     92.93 o 
   7   8   8     1223.11     1267.59     72.49 o 
   8   8   8      115.89       54.83     77.41 o 
   9   8   8        8.68       77.08     56.29 o 
  10   8   8     2404.37     2471.68    104.62 o 
  11   8   8      644.89      709.90     62.59 o 
  12   8   8      179.93      163.62     53.87 o 
  13   8   8      505.67      594.81     88.29 o 
  14   8   8     5435.49     5415.29    159.80 o 
  15   8   8      251.21      310.62     59.45 o 
  16   8   8       62.77      112.78     59.96 o 
  17   8   8      608.35      667.09     68.48 o 
  18   8   8     2000.12     2049.83    105.06 o 
  19   8   8        1.36        9.03     73.86 o 
  20   8   8      888.81      964.17     82.32 o 
  21   8   8      730.33      755.64    104.66 o 
  22   8   8      580.18      593.69     90.38 o 
  23   8   8       22.27      148.01     72.69 o 
  24   8   8      493.36      370.69    107.32 o 
  25   8   8      522.79      529.61     81.21 o 
  26   8   8      170.32      185.38     89.10 o 
  27   8   8      161.06      156.38     87.90 o 
  28   8   8      778.60      623.73     92.30 o 
   3   9   8      356.65      456.73    112.40 o 
   4   9   8      651.63      639.58    109.23 o 
   5   9   8      650.12      656.10    108.40 o 
   6   9   8      384.79      408.45     76.32 o 
   7   9   8      208.64      301.92     73.03 o 
   8   9   8     1264.51     1213.82    116.86 o 
   9   9   8     1593.37     1799.24     91.50 o 
  10   9   8     2223.93     2295.29    102.19 o 
  11   9   8      152.92      180.26     65.11 o 
  12   9   8      815.73      696.37     75.18 o 
  13   9   8      281.78      199.23     64.13 o 
  14   9   8      275.06      263.41     63.60 o 
  15   9   8      480.25      540.89     65.11 o 
  16   9   8     2456.48     2605.69    119.04 o 
  17   9   8        6.34       19.93     67.92 o 
  18   9   8     1016.95      973.70     80.56 o 
  19   9   8      790.72      678.03     72.92 o 
  20   9   8      398.03      339.25     84.96 o 
  21   9   8      119.32      246.08     79.43 o 
  22   9   8      181.22      222.87     80.83 o 
  23   9   8      286.32      322.59     79.21 o 
  24   9   8       15.07       82.71     80.40 o 
  25   9   8      214.14      133.34     82.99 o 
   4  10   8     1451.92     1550.86    149.11 o 
   5  10   8       51.63      -67.91    117.40 o 
   6  10   8     1116.48     1142.55    145.44 o 
   7  10   8      677.41      627.55    116.81 o 
   8  10   8      436.02      321.95     82.94 o 
   9  10   8        2.05       15.93     83.19 o 
  10  10   8     2255.50     2336.44    129.84 o 
  11  10   8      457.04      436.59     70.10 o 
  12  10   8        7.21       -6.27     71.65 o 
  13  10   8      224.30      214.07     69.88 o 
  14  10   8     2496.13     2630.70    153.73 o 
  15  10   8      356.45      310.28     72.32 o 
  16  10   8       75.22       77.35     71.85 o 
  17  10   8      358.76      355.50     98.40 o 
  18  10   8     1419.57     1450.67    129.37 o 
  19  10   8       52.91        7.29     99.23 o 
  20  10   8      416.45      441.11     76.34 o 
  21  10   8      627.66      560.16     78.28 o 
  22  10   8      784.29      764.04     84.94 o 
  23  10   8        6.49       71.03     86.96 o 
   4  11   8       72.25      119.09    136.71 o 
   5  11   8      893.39      972.55    131.22 o 
   6  11   8     5497.63     5275.43    270.11 o 
   7  11   8        5.85       87.09    124.20 o 
   8  11   8      537.31      370.98    134.58 o 
   9  11   8      248.12      162.33    119.84 o 
  10  11   8       70.35      217.08    122.09 o 
  11  11   8      245.05      419.14    121.91 o 
  12  11   8     1148.34     1283.57     99.50 o 
  13  11   8      672.15      839.94    144.82 o 
  14  11   8        3.43      166.71     94.81 o 
  15  11   8      357.47      397.69     81.86 o 
  16  11   8      345.32      299.71     80.59 o 
  17  11   8      159.89       16.98     81.84 o 
  18  11   8        9.04      -83.44     83.44 o 
  19  11   8      335.67      281.43     86.96 o 
   5  12   8        2.12     -104.24    150.45 o 
   6  12   8      749.33      696.52    148.58 o 
   7  12   8      625.16      689.32    147.01 o 
   8  12   8      236.12      329.25    142.31 o 
   9  12   8       52.87       51.88    137.47 o 
  10  12   8     1328.97     1448.81    168.92 o 
  11  12   8      469.49      589.31    140.96 o 
  12  12   8       45.21      -96.28    143.91 o 
  13  12   8      190.91      169.25    142.51 o 
  14  12   8     1165.76     1205.73    159.01 o 
  15  12   8       81.72      291.83    156.00 o 
   6  13   8      353.66      296.26    167.73 o 
   1   0   9     1526.59     1397.77     79.01 o 
   2   0   9     4092.80     3896.09    127.85 o 
   3   0   9      426.89      449.33     60.99 o 
   4   0   9        9.87       28.70     62.74 o 
   5   0   9     3134.25     3129.34    218.61 o 
   6   0   9     3804.23     3913.38    200.25 o 
   7   0   9      714.32      692.95     69.45 o 
   8   0   9     9432.35     9506.04    823.81 o 
   9   0   9      772.99      823.66    125.56 o 
  10   0   9     1124.32     1134.17    125.10 o 
  11   0   9       28.63       25.51     77.64 o 
  12   0   9     4163.09     4384.10    219.74 o 
  13   0   9     2189.31     2288.83    166.40 o 
  14   0   9      431.07      471.48     99.14 o 
  15   0   9      521.97      478.17     98.13 o 
  16   0   9      583.98      604.52     97.17 o 
  17   0   9      588.70      753.39    118.03 o 
  18   0   9       56.35       19.80     89.94 o 
  19   0   9      278.65      247.86    100.70 o 
  20   0   9     4919.08     4818.38    250.78 o 
  21   0   9       91.21       85.23    101.16 o 
  22   0   9      694.58      356.44    111.76 o 
  23   0   9     1422.52     1145.39    143.15 o 
  24   0   9       87.75       49.45    122.18 o 
  25   0   9      104.12       -5.93    126.57 o 
  26   0   9     2661.02     2704.48    198.63 o 
  27   0   9      170.81      163.78    140.40 o 
   0   1   9     3651.46     3534.16    141.70 o 
   1   1   9      402.78      340.75     44.31 o 
   2   1   9      442.62      443.87     44.17 o 
   3   1   9     1900.32     1831.75     65.17 o 
   4   1   9     3316.83     3099.29     77.25 o 
   5   1   9        1.56       32.85     41.32 o 
   6   1   9     1134.57     1171.97     59.68 o 
   7   1   9     1919.51     1854.52    132.09 o 
   8   1   9     2483.66     2394.72     98.34 o 
   9   1   9      618.58      667.63     62.91 o 
  10   1   9     2939.33     2975.60    239.13 o 
  11   1   9     2697.40     2694.42    123.62 o 
  12   1   9        5.05      -45.74     45.74 o 
  13   1   9      944.66      912.94     64.17 o 
  14   1   9     3667.81     3543.21    118.61 o 
  15   1   9     1170.80     1303.63     77.89 o 
  16   1   9       16.67      100.65     53.62 o 
  17   1   9     1356.64     1365.51     90.11 o 
  18   1   9     1441.17     1425.54     82.86 o 
  19   1   9      449.01      497.29     57.77 o 
  20   1   9     1154.01     1265.16     91.08 o 
  21   1   9      687.03      779.66    104.60 o 
  22   1   9     1023.91     1120.30     95.24 o 
  23   1   9       15.36      108.05     78.48 o 
  24   1   9     2052.90     2298.89    127.07 o 
  25   1   9      440.08      430.12    108.34 o 
  26   1   9       31.95       71.76     91.68 o 
  27   1   9      184.35       81.54    136.59 o 
   1   2   9     3282.18     3186.43     89.53 o 
   2   2   9     5098.28     4707.83    249.42 o 
   3   2   9     3114.15     2808.16    101.01 o 
   4   2   9     5817.23     5502.60    117.34 o 
   5   2   9     2011.81     2030.31     83.57 o 
   6   2   9     2330.74     2299.84    107.55 o 
   7   2   9       47.95       81.55     56.73 o 
   8   2   9       47.05      105.04     63.92 o 
   9   2   9     2890.70     2934.67    104.59 o 
  10   2   9      434.04      425.70     47.97 o 
  11   2   9       26.00       43.41     47.00 o 
  12   2   9     5164.52     5267.02    142.22 o 
  13   2   9      214.72      197.68     50.08 o 
  14   2   9      485.75      533.43     55.32 o 
  15   2   9      600.87      540.45     53.25 o 
  16   2   9     4715.13     4718.85    139.80 o 
  17   2   9        4.99       12.85     61.14 o 
  18   2   9      706.87      746.18     64.28 o 
  19   2   9      695.95      565.39     62.42 o 
  20   2   9      267.68      326.37     53.39 o 
  21   2   9        0.10      -29.80     56.00 o 
  22   2   9     1851.73     1884.73    111.14 o 
  23   2   9      672.83      723.02     68.19 o 
  24   2   9      762.42      726.61     70.41 o 
  25   2   9      613.88      682.54     70.95 o 
  26   2   9      327.91      310.22     92.70 o 
  27   2   9      460.50      429.16    138.53 o 
  28   2   9      118.26      154.17    153.62 o 
   0   3   9     9325.55     9479.05    301.59 o 
   1   3   9      275.01      365.46     81.49 o 
   2   3   9      337.47      345.34     53.27 o 
   3   3   9     1872.83     1776.53     91.52 o 
   4   3   9     1946.14     1767.19     97.01 o 
   5   3   9      413.24      384.32     49.84 o 
   6   3   9     1415.14     1385.01     73.34 o 
   7   3   9     1313.79     1212.05     88.51 o 
   8   3   9     1625.08     1667.01     80.33 o 
   9   3   9       60.17       65.46     48.22 o 
  10   3   9     2122.95     1961.42     89.17 o 
  11   3   9     1396.78     1256.07     74.30 o 
  12   3   9      606.28      608.77     56.30 o 
  13   3   9      801.60      835.90     62.80 o 
  14   3   9     2849.20     2727.33    105.65 o 
  15   3   9     1058.88     1131.09     75.60 o 
  16   3   9      547.75      558.69     55.25 o 
  17   3   9      821.76      749.62     66.71 o 
  18   3   9     1914.00     1760.95     92.20 o 
  19   3   9      232.35      220.71     49.96 o 
  20   3   9     1432.19     1420.96     78.83 o 
  21   3   9     1223.18     1197.78     67.37 o 
  22   3   9      363.16      485.76    103.26 o 
  23   3   9        2.65       49.57     61.64 o 
  24   3   9     1229.85     1321.80     74.64 o 
  25   3   9      960.10      999.82     78.11 o 
  26   3   9       22.78       50.21     92.25 o 
  27   3   9      165.28      161.59    158.49 o 
  28   3   9     1677.77     1985.04    173.18 o 
   1   4   9     1999.27     2054.63    162.99 o 
   2   4   9     3601.79     3445.14    107.79 o 
   3   4   9     1007.80      979.58     77.29 o 
   4   4   9        9.07       41.51     48.30 o 
   5   4   9     2791.68     2827.27    101.59 o 
   6   4   9     3427.93     3416.37    113.06 o 
   7   4   9      862.58      829.41     62.15 o 
   8   4   9     5801.50     5493.39    144.75 o 
   9   4   9      617.86      549.44     55.35 o 
  10   4   9      865.57      875.23     65.47 o 
  11   4   9        3.59      -11.83     49.81 o 
  12   4   9     3235.58     3138.56    153.71 o 
  13   4   9     1008.19     1026.41    119.67 o 
  14   4   9      246.82      274.42     53.90 o 
  15   4   9      427.88      415.03     54.22 o 
  16   4   9      606.77      608.63     62.30 o 
  17   4   9      147.79      119.70     54.10 o 
  18   4   9       73.01       71.90     50.39 o 
  19   4   9      360.65      449.58     95.96 o 
  20   4   9     3368.94     3273.10    129.87 o 
  21   4   9      145.49      191.20     61.28 o 
  22   4   9      787.97      863.40     62.80 o 
  23   4   9     1348.73     1537.93     90.16 o 
  24   4   9      134.80      161.66     62.38 o 
  25   4   9      142.56      145.07     67.48 o 
  26   4   9     2181.64     2225.23    110.34 o 
  27   4   9      250.78      474.44     92.41 o 
  28   4   9       35.90       90.26     99.32 o 
  29   4   9      550.68      755.44    152.56 o 
   2   5   9      311.27      264.03     89.02 o 
   3   5   9     1352.77     1322.56     74.18 o 
   4   5   9     3913.79     3874.92    119.08 o 
   5   5   9      113.92      176.66     50.69 o 
   6   5   9      597.94      618.93     57.30 o 
   7   5   9     1650.05     1666.22    116.71 o 
   8   5   9     2521.44     2587.45    104.52 o 
   9   5   9      768.51      877.73     67.07 o 
  10   5   9     2603.57     2549.37    116.24 o 
  11   5   9     2461.96     2472.04    101.85 o 
  12   5   9      235.30      217.89     50.37 o 
  13   5   9      620.26      662.98    106.75 o 
  14   5   9     2953.43     2817.34    163.65 o 
  15   5   9      640.70      732.34     63.37 o 
  16   5   9      115.69      209.94     49.19 o 
  17   5   9     1521.03     1508.36     77.90 o 
  18   5   9      750.49      637.06     53.71 o 
  19   5   9      355.25      238.26     55.55 o 
  20   5   9      718.07      675.36     60.42 o 
  21   5   9      379.27      363.92     59.72 o 
  22   5   9     1388.43     1400.03    135.22 o 
  23   5   9        9.85      -20.55     62.56 o 
  24   5   9     2334.70     2201.11     95.01 o 
  25   5   9      206.57      125.49     84.83 o 
  26   5   9       31.68       73.97     81.46 o 
  27   5   9      154.19      149.40     80.67 o 
  28   5   9      634.92      846.35    111.53 o 
  29   5   9      134.59      191.10    163.80 o 
  30   5   9      255.97      257.44    160.64 o 
   2   6   9     3274.52     3087.73    194.03 o 
   3   6   9      930.64     1068.34     81.83 o 
   4   6   9     2735.61     2709.78    125.36 o 
   5   6   9     1271.18     1158.96     89.73 o 
   6   6   9     1337.25     1469.64     99.64 o 
   7   6   9        5.76      139.10     63.93 o 
   8   6   9      292.15      388.48     69.07 o 
   9   6   9     1896.54     2036.09    152.77 o 
  10   6   9      387.91      302.75     64.36 o 
  11   6   9        1.48       -2.15     67.25 o 
  12   6   9     3701.77     3907.54    162.49 o 
  13   6   9      670.08      655.25    115.41 o 
  14   6   9      149.15      182.18     53.54 o 
  15   6   9      426.70      439.88     91.04 o 
  16   6   9     3033.58     3132.27    124.18 o 
  17   6   9      133.86      219.62     57.00 o 
  18   6   9      482.06      499.04     63.32 o 
  19   6   9      404.50      415.04     62.04 o 
  20   6   9      585.32      636.67     69.77 o 
  21   6   9        8.45       56.46     72.56 o 
  22   6   9     1043.50      909.55     91.28 o 
  23   6   9      470.90      305.57     87.80 o 
  24   6   9      359.77      381.92     73.34 o 
  25   6   9      301.44      227.52     75.73 o 
  26   6   9      399.34      367.82     82.15 o 
  27   6   9      255.36      286.24    155.48 o 
  28   6   9       32.68       87.48     92.75 o 
   3   7   9     1068.04     1193.54     85.84 o 
   4   7   9      721.02      726.77     73.06 o 
   5   7   9      126.17      117.75     70.76 o 
   6   7   9     1312.91     1361.36     98.60 o 
   7   7   9     1000.76      998.79     82.24 o 
   8   7   9      655.29      770.52     76.06 o 
   9   7   9      130.53       34.16     71.45 o 
  10   7   9     1376.20     1322.09     82.51 o 
  11   7   9     1054.34     1032.14     71.26 o 
  12   7   9     1000.56      964.41    113.84 o 
  13   7   9      843.02      778.33     65.28 o 
  14   7   9     2046.89     2160.30    108.27 o 
  15   7   9     1226.34     1116.55    106.32 o 
  16   7   9      722.23      746.09     70.17 o 
  17   7   9      395.47      481.10     67.96 o 
  18   7   9     1826.35     1744.81    101.24 o 
  19   7   9      241.93      242.67     63.70 o 
  20   7   9      974.90      975.35     97.67 o 
  21   7   9      817.12      874.03     75.00 o 
  22   7   9      117.28      202.80     70.08 o 
  23   7   9        9.59        2.03    102.33 o 
  24   7   9      504.80      506.64     75.77 o 
  25   7   9      622.25      591.28     80.22 o 
  26   7   9       22.47      175.03     87.09 o 
  27   7   9      112.45       77.07     89.22 o 
   4   8   9      200.58      301.02    113.63 o 
   5   8   9     1743.22     1786.60    107.89 o 
   6   8   9     2079.23     2030.87     95.08 o 
   7   8   9      295.26      260.34     81.61 o 
   8   8   9     1637.53     1645.71     92.82 o 
   9   8   9      668.49      713.52     73.97 o 
  10   8   9      380.24      354.30     61.78 o 
  11   8   9        8.27      104.43     62.08 o 
  12   8   9     2064.53     2164.48    105.54 o 
  13   8   9      295.74      395.91     64.91 o 
  14   8   9       28.44       10.21     63.40 o 
  15   8   9      298.71      358.38     79.08 o 
  16   8   9      795.13      771.37     72.48 o 
  17   8   9        9.55      -10.40     67.04 o 
  18   8   9       75.33       63.58     67.94 o 
  19   8   9      328.27      367.13     69.57 o 
  20   8   9     1308.09     1370.77     94.73 o 
  21   8   9       69.83       83.55     76.57 o 
  22   8   9      725.67      565.33     78.86 o 
  23   8   9      717.58      730.19     78.32 o 
  24   8   9      228.17      259.46     83.07 o 
  25   8   9      155.55      106.45     84.97 o 
   5   9   9        0.16      -59.21    119.76 o 
   6   9   9      268.36      203.30     86.86 o 
   7   9   9      781.48      760.15    131.12 o 
   8   9   9     1708.59     1723.12    137.46 o 
   9   9   9      159.33      204.57     68.80 o 
  10   9   9     1544.58     1544.90     95.21 o 
  11   9   9     1024.07     1093.74    101.77 o 
  12   9   9      221.30      201.79     67.57 o 
  13   9   9      186.34      264.99     68.10 o 
  14   9   9     1459.33     1472.55    103.44 o 
  15   9   9      161.35      123.71     70.31 o 
  16   9   9       81.95       71.13     70.42 o 
  17   9   9     1056.90     1052.92     83.33 o 
  18   9   9      362.41      329.72     77.05 o 
  19   9   9      111.24        0.92     79.05 o 
  20   9   9      459.90      546.84     81.22 o 
  21   9   9      392.54      430.61     82.82 o 
  22   9   9      944.97      975.66     86.55 o 
   5  10   9      741.82     1084.59    141.27 o 
   6  10   9      779.21      835.46    134.70 o 
   7  10   9      134.34      138.54    133.80 o 
   8  10   9      883.87      977.54    125.47 o 
   9  10   9      564.92      636.92     90.97 o 
  10  10   9      322.54      252.21     90.00 o 
  11  10   9       10.57      -41.70     89.53 o 
  12  10   9     1654.45     1655.88     93.49 o 
  13  10   9      423.98      428.92     99.33 o 
  14  10   9        2.54      -46.38     78.03 o 
  15  10   9      211.19      181.34     79.09 o 
  16  10   9     1147.30     1149.16     86.40 o 
  17  10   9       91.73      117.74     82.96 o 
  18  10   9      288.80      325.23     81.22 o 
  19  10   9      289.89      412.42     85.05 o 
   6  11   9      716.40      913.17    152.63 o 
   7  11   9      663.69      845.37    151.47 o 
   8  11   9      290.56      198.07    150.87 o 
   9  11   9      178.99      211.19    140.52 o 
  10  11   9      699.52      624.67    140.75 o 
  11  11   9      644.10      341.71    150.58 o 
  12  11   9      514.85      535.49    106.43 o 
  13  11   9      572.22      676.76    136.46 o 
  14  11   9     1226.07     1460.44    109.96 o 
  15  11   9      665.87      711.87    104.18 o 
   7  12   9        0.87      274.53    173.08 o 
   8  12   9      360.20      147.56    166.35 o 
   1   0  10     3519.63     3500.44    188.79 o 
   2   0  10     2353.52     2188.84    149.49 o 
   3   0  10      539.35      628.32     98.23 o 
   4   0  10     1473.64     1314.05    118.97 o 
   5   0  10      178.00      121.46     85.96 o 
   6   0  10      942.36      828.80    100.03 o 
   7   0  10     2890.08     2843.19    188.02 o 
   8   0  10      396.38      604.32     93.21 o 
   9   0  10       10.50      -56.12     89.39 o 
  10   0  10     1326.28     1447.05    142.77 o 
  11   0  10     2250.81     2201.23    174.13 o 
  12   0  10      576.56      568.53    107.12 o 
  13   0  10        6.22       10.03     96.35 o 
  14   0  10     3757.54     3531.65    220.71 o 
  15   0  10       31.09      118.74     90.27 o 
  16   0  10      438.59      468.50     97.05 o 
  17   0  10     1410.63     1263.18    141.40 o 
  18   0  10     1512.93     1317.80    149.43 o 
  19   0  10      272.98      220.89     99.83 o 
  20   0  10     1608.65     1655.12    170.41 o 
  21   0  10      880.57      643.62    114.40 o 
  22   0  10       25.64      -59.62    121.43 o 
  23   0  10       41.96       87.93    124.14 o 
  24   0  10      559.82      527.75    127.28 o 
  25   0  10      543.79      560.25    132.76 o 
  26   0  10      121.78      204.80    132.83 o 
  27   0  10      715.04      926.48    147.29 o 
  28   0  10     1245.49     1093.04    163.98 o 
   1   1  10      551.84      498.16     93.17 o 
   2   1  10     1588.61     1561.45     97.59 o 
   3   1  10       54.10       87.33     63.07 o 
   4   1  10     1272.67     1193.55     83.88 o 
   5   1  10     1936.08     1911.20    102.22 o 
   6   1  10      601.59      662.44     65.58 o 
   7   1  10       10.24        8.85     63.49 o 
   8   1  10     1930.44     1947.58    108.39 o 
   9   1  10     1164.72     1140.35     88.11 o 
  10   1  10      431.79      455.26     68.65 o 
  11   1  10     1020.56     1149.55     92.68 o 
  12   1  10     4537.62     4589.15    169.88 o 
  13   1  10     1128.22     1018.24     92.72 o 
  14   1  10       22.27       95.80     67.62 o 
  15   1  10     1185.62     1138.67    185.37 o 
  16   1  10     3266.77     3330.44    150.96 o 
  17   1  10      322.66      319.69     73.57 o 
  18   1  10      100.61      160.88     70.94 o 
  19   1  10     1572.28     1499.32    111.13 o 
  20   1  10     1596.05     1624.94    112.09 o 
  21   1  10        0.13       23.48     78.24 o 
  22   1  10     1039.89     1143.95    102.29 o 
  23   1  10     1310.48     1146.27     99.74 o 
  24   1  10      412.41      160.50     91.50 o 
  25   1  10       51.47       48.44     97.98 o 
  26   1  10      508.05      508.53     96.23 o 
  27   1  10      587.30      737.95    148.67 o 
  28   1  10        3.75      184.95    162.60 o 
   0   2  10     1451.48     1134.24    118.40 o 
   1   2  10      213.77      178.42     95.89 o 
   2   2  10        1.59       58.86     90.54 o 
   3   2  10     4495.67     4238.54    308.82 o 
   4   2  10     4157.64     4068.29    148.38 o 
   5   2  10      500.21      551.04     67.34 o 
   6   2  10       73.07      156.82     63.74 o 
   7   2  10     2062.01     2000.20    106.88 o 
   8   2  10     2482.08     2459.87    121.10 o 
   9   2  10       10.91      -31.99     64.29 o 
  10   2  10     3204.77     2994.44    197.49 o 
  11   2  10      452.85      390.42     65.95 o 
  12   2  10      192.66      198.37     71.75 o 
  13   2  10     1198.39     1235.31     98.10 o 
  14   2  10      501.66      533.58     69.31 o 
  15   2  10     1843.55     1597.75     90.68 o 
  16   2  10       18.12      -28.60     56.23 o 
  17   2  10      142.41      143.70     80.19 o 
  18   2  10      927.25      808.23     70.34 o 
  19   2  10       48.64       40.46     60.99 o 
  20   2  10      562.34      586.51     60.46 o 
  21   2  10     1079.03     1116.02     70.89 o 
  22   2  10     1545.37     1542.38     93.64 o 
  23   2  10       40.91       56.01     73.42 o 
  24   2  10     2946.11     2875.86    119.90 o 
  25   2  10      696.57      722.07     94.58 o 
  26   2  10        0.74       63.90     95.35 o 
  27   2  10       28.30      -96.97    111.28 o 
  28   2  10     1221.88     1405.08    159.43 o 
  29   2  10      107.12       53.54    167.78 o 
   1   3  10      543.19      628.09    102.66 o 
   2   3  10     2144.65     1883.85    147.07 o 
   3   3  10      105.41      155.19     64.72 o 
   4   3  10      447.88      363.54     65.87 o 
   5   3  10      676.30      752.77     71.49 o 
   6   3  10     1844.64     1658.88    102.97 o 
   7   3  10      362.00      350.59     64.34 o 
   8   3  10     2320.32     2329.08    120.10 o 
   9   3  10     1953.92     1883.50    133.58 o 
  10   3  10      198.72      152.77     65.79 o 
  11   3  10      361.27      338.27     64.26 o 
  12   3  10     3520.64     3319.84    124.08 o 
  13   3  10     1142.86     1172.18     78.38 o 
  14   3  10      326.05      280.92     72.59 o 
  15   3  10     1209.14     1210.92     84.01 o 
  16   3  10     1667.44     1662.20     95.46 o 
  17   3  10      323.97      279.32     58.98 o 
  18   3  10       90.82      191.15     62.17 o 
  19   3  10     2262.04     2238.65     92.42 o 
  20   3  10     1689.06     1825.32    139.20 o 
  21   3  10       92.08      177.03     60.41 o 
  22   3  10     1510.49     1419.19     79.49 o 
  23   3  10      699.62      698.72     66.45 o 
  24   3  10      402.82      400.31     89.13 o 
  25   3  10      126.88      178.30     75.98 o 
  26   3  10      781.90     1006.92    174.87 o 
  27   3  10      704.98      682.66    154.22 o 
  28   3  10        0.66     -139.67    154.21 o 
  29   3  10      251.17      157.42    169.47 o 
   0   4  10     7219.00     7163.76    286.70 o 
   1   4  10     2276.01     2216.09    115.30 o 
   2   4  10     1338.91     1312.24    133.18 o 
   3   4  10      710.24      696.34     71.85 o 
   4   4  10     1856.15     1929.34    133.20 o 
   5   4  10       95.59       71.91     66.30 o 
   6   4  10      400.61      435.60     67.52 o 
   7   4  10     2401.09     2221.30    117.60 o 
   8   4  10      562.70      568.86     68.29 o 
   9   4  10       28.63       26.15     53.03 o 
  10   4  10      721.96      711.03     98.00 o 
  11   4  10     1755.90     1743.03     92.80 o 
  12   4  10      384.40      474.14     58.27 o 
  13   4  10       34.23       50.64     54.28 o 
  14   4  10     2265.48     2212.22    108.69 o 
  15   4  10      112.22       96.83    112.30 o 
  16   4  10      429.06      475.01     58.39 o 
  17   4  10     1077.95     1153.41     70.65 o 
  18   4  10     1162.76     1138.59     85.59 o 
  19   4  10      191.26      189.06     56.83 o 
  20   4  10     1579.87     1486.04     79.92 o 
  21   4  10      710.45      654.70     64.25 o 
  22   4  10       74.46      153.24     63.34 o 
  23   4  10       25.34      114.97     65.55 o 
  24   4  10      780.46      852.35     69.44 o 
  25   4  10      444.76      511.19     71.69 o 
  26   4  10      140.51      223.38     75.83 o 
  27   4  10      448.96      447.70    111.84 o 
  28   4  10     1224.19     1072.62    115.30 o 
   4   5  10     1481.06     1397.14    129.37 o 
   5   5  10     2548.45     2527.81    124.69 o 
   6   5  10      122.45      147.27     71.45 o 
   7   5  10       65.21       76.47     54.37 o 
   8   5  10      868.75      764.78     67.70 o 
   9   5  10      500.14      461.57     61.36 o 
  10   5  10      539.41      661.80     62.39 o 
  11   5  10     1424.99     1493.79     87.71 o 
  12   5  10     3368.02     3228.65    127.28 o 
  13   5  10      915.06      923.10     93.65 o 
  14   5  10       22.80       77.99     57.93 o 
  15   5  10      888.09      914.14     72.95 o 
  16   5  10     3483.18     3382.35    116.09 o 
  17   5  10      303.99      236.57     55.97 o 
  18   5  10      194.58      149.19     56.74 o 
  19   5  10      773.09      743.70     62.76 o 
  20   5  10     1042.52     1016.32    103.58 o 
  21   5  10       35.99       50.78     63.03 o 
  22   5  10      660.38      547.72     94.95 o 
  23   5  10     1493.38     1369.69     90.95 o 
  24   5  10      341.08      242.15     79.37 o 
  25   5  10        6.57      -80.10     80.10 o 
  26   5  10      326.98      290.54     87.69 o 
  27   5  10      347.84      445.94     90.74 o 
   4   6  10     2227.11     2150.89    166.17 o 
   5   6  10      438.98      475.01    110.38 o 
   6   6  10      361.24      378.97     73.12 o 
   7   6  10     1481.07     1524.92    193.06 o 
   8   6  10     1298.64     1323.57    129.25 o 
   9   6  10       21.43      -72.87     72.87 o 
  10   6  10     2856.37     2760.83    160.34 o 
  11   6  10      518.93      542.24     83.21 o 
  12   6  10       38.80       26.55     74.73 o 
  13   6  10      403.68      301.90     62.18 o 
  14   6  10      949.03     1008.58    112.21 o 
  15   6  10      793.57      830.69     75.49 o 
  16   6  10       13.15       99.24     63.78 o 
  17   6  10      224.02      266.68     66.96 o 
  18   6  10      812.57      902.01     80.40 o 
  19   6  10        3.83        4.74     67.90 o 
  20   6  10      349.00      420.48     73.76 o 
  21   6  10      888.96      891.32    125.05 o 
  22   6  10      744.52      666.80     78.27 o 
  23   6  10       44.42       25.50     81.49 o 
  24   6  10     1504.52     1581.46    101.84 o 
  25   6  10      573.04      435.06     85.30 o 
   5   7  10      265.06      356.00     87.10 o 
   6   7  10     1466.79     1464.61    149.90 o 
   7   7  10      381.82      654.23    226.29 o 
   8   7  10     2719.04     2619.44    146.52 o 
   9   7  10     1704.08     1835.78    116.18 o 
  10   7  10       70.89       71.62     65.44 o 
  11   7  10       62.41       70.23    112.04 o 
  12   7  10     2898.70     3058.88    126.38 o 
  13   7  10      638.33      752.86     74.88 o 
  14   7  10      256.36      353.27     81.47 o 
  15   7  10      805.02      845.72     86.78 o 
  16   7  10     1029.83     1009.07    128.12 o 
  17   7  10      144.58      163.56     70.63 o 
  18   7  10        4.02       18.03     71.43 o 
  19   7  10     1823.78     1746.61     99.55 o 
  20   7  10     1403.57     1365.88     95.30 o 
  21   7  10       93.82      126.56     77.01 o 
  22   7  10      883.12      931.47     88.36 o 
  23   7  10      355.62      377.38     83.71 o 
  24   7  10      239.21      247.41     83.18 o 
   5   8  10       66.63     -114.56    114.56 o 
   6   8  10      136.88      195.92     72.50 o 
   7   8  10     1386.45     1352.95     89.45 o 
   8   8  10      593.40      653.26     82.70 o 
   9   8  10       15.48       76.85     69.15 o 
  10   8  10      486.83      639.22    114.82 o 
  11   8  10      796.70      898.61     78.93 o 
  12   8  10      151.70      191.56     70.24 o 
  13   8  10      189.24      206.56     69.70 o 
  14   8  10      956.69     1043.76     82.58 o 
  15   8  10      263.19      288.59     79.89 o 
  16   8  10      158.66       96.10     74.69 o 
  17   8  10      486.41      570.98    169.51 o 
  18   8  10      774.94      846.26     82.17 o 
  19   8  10       34.56        9.70     79.09 o 
  20   8  10      854.06      738.44     85.50 o 
  21   8  10      450.06      377.90     86.12 o 
   6   9  10      139.20      136.92     96.97 o 
   7   9  10       41.77      143.80    113.41 o 
   8   9  10      220.55      243.37     91.65 o 
   9   9  10      293.80      363.85     78.07 o 
  10   9  10      364.48      520.33     77.72 o 
  11   9  10      954.95     1119.27     85.08 o 
  12   9  10     1430.71     1369.13     99.17 o 
  13   9  10      707.30      795.89    134.31 o 
  14   9  10        7.82       -1.03     79.58 o 
  15   9  10      551.32      564.00     78.11 o 
  16   9  10     1954.65     2044.16    115.51 o 
  17   9  10      289.10      427.87     83.84 o 
  18   9  10      364.41      293.11     84.99 o 
   7  10  10      891.90      889.46    153.41 o 
   8  10  10      621.13      569.17    150.21 o 
   9  10  10        0.45      -40.33    102.31 o 
  10  10  10     1064.92      954.08    140.75 o 
  11  10  10      568.26      378.44    207.68 o 
  12  10  10        0.92       32.13    106.85 o 
  13  10  10       97.56      142.10     91.13 o 
  14  10  10      685.01      727.79    112.15 o 
   3   0  11       54.55       69.45    101.41 o 
   4   0  11      236.47      285.30    105.35 o 
   5   0  11     1999.29     1957.91    153.49 o 
   6   0  11     8113.09     8075.51    314.66 o 
   7   0  11       14.30        0.00     96.33 o 
   8   0  11      766.02      623.43     97.39 o 
   9   0  11      720.58      819.05    124.48 o 
  10   0  11       10.59      -44.35    105.71 o 
  11   0  11      761.13      937.45    124.97 o 
  12   0  11     2067.85     1730.73    161.32 o 
  13   0  11      947.53      903.01    122.45 o 
  14   0  11        3.83      -47.60    106.18 o 
  15   0  11     1137.12      982.20    140.78 o 
  16   0  11      174.45       69.63    101.08 o 
  17   0  11      419.76      712.97    108.73 o 
  18   0  11        2.46       85.05    111.28 o 
  19   0  11     1421.21     1536.95    164.19 o 
  20   0  11      350.22      214.71    121.54 o 
  21   0  11       84.32      114.43    129.51 o 
  22   0  11     1619.13     1607.65    175.98 o 
  23   0  11     1318.71     1613.93    171.01 o 
  24   0  11      273.05      249.90    136.91 o 
  25   0  11        5.51      111.57    143.12 o 
  26   0  11      905.18      907.86    159.76 o 
  27   0  11      548.12      399.25    164.45 o 
   2   1  11       30.06       82.67    105.22 o 
   3   1  11     1986.53     1873.32    109.48 o 
   4   1  11     1069.66     1162.42    157.43 o 
   5   1  11      484.82      506.69     73.65 o 
   6   1  11     1249.24     1205.45    117.41 o 
   7   1  11     1712.14     1715.93    109.54 o 
   8   1  11      738.84      610.83     77.58 o 
   9   1  11        1.10       26.36     70.50 o 
  10   1  11     1903.22     1961.34    121.53 o 
  11   1  11     1095.14     1156.29     95.29 o 
  12   1  11       17.61       34.05     73.24 o 
  13   1  11      236.69      280.12     72.43 o 
  14   1  11     1728.52     1526.12    112.63 o 
  15   1  11      447.45      421.21     76.81 o 
  16   1  11       36.89      115.45     73.82 o 
  17   1  11      824.00      805.76     84.83 o 
  18   1  11     1303.53     1411.28    106.02 o 
  19   1  11       23.14        4.19     87.04 o 
  20   1  11      441.94      447.47     83.58 o 
  21   1  11     1054.86     1101.40    186.84 o 
  22   1  11      595.93      627.03     90.91 o 
  23   1  11       59.14      250.09     92.00 o 
  24   1  11      698.91      750.81    103.85 o 
  25   1  11      635.54      706.45    102.38 o 
  26   1  11       49.43      161.61    108.69 o 
   2   2  11     4485.87     4095.08    223.84 o 
   3   2  11       97.60      240.63    102.94 o 
   4   2  11      400.63      356.04     69.97 o 
   5   2  11      973.98     1029.37     84.26 o 
   6   2  11      255.41      257.26     92.39 o 
   7   2  11      256.84      180.36     72.30 o 
   8   2  11      543.71      462.34     71.61 o 
   9   2  11     2075.45     1884.62    178.12 o 
  10   2  11     2142.37     2184.93    125.57 o 
  11   2  11      748.51      764.11    111.82 o 
  12   2  11      558.48      524.92     79.18 o 
  13   2  11      761.30      614.09     82.00 o 
  14   2  11      346.97      231.08     77.39 o 
  15   2  11      881.77      837.55     95.50 o 
  16   2  11     1719.76     1571.53    191.40 o 
  17   2  11      460.16      461.83     77.09 o 
  18   2  11     1086.55     1059.04     92.51 o 
  19   2  11     1379.04     1393.43    108.84 o 
  20   2  11      550.98      465.88     77.31 o 
  21   2  11       63.74       41.72     77.72 o 
  22   2  11      172.96      185.38    160.22 o 
  23   2  11      727.34      775.83    114.67 o 
  24   2  11        2.73        7.13     97.18 o 
  25   2  11       50.09       16.64    105.84 o 
  26   2  11      846.92      991.17    113.33 o 
   1   3  11      409.05      406.92    114.09 o 
   2   3  11      682.18      732.31    108.81 o 
   3   3  11     1789.52     1563.59    145.16 o 
   4   3  11     1125.43     1149.71     89.71 o 
   5   3  11      324.85      349.05     76.38 o 
   6   3  11     1419.24     1374.53    100.91 o 
   7   3  11     1924.93     1806.39    257.06 o 
   8   3  11      375.78      434.12     80.81 o 
   9   3  11       42.16       66.17     75.08 o 
  10   3  11     1265.48     1376.55    114.62 o 
  11   3  11     1204.69     1384.59    105.99 o 
  12   3  11        4.08       40.61     73.29 o 
  13   3  11      520.49      592.37    137.92 o 
  14   3  11     3331.27     3211.26    158.96 o 
  15   3  11      844.44      891.06     91.84 o 
  16   3  11       12.22      -80.67     80.67 o 
  17   3  11      523.23      591.40     88.73 o 
  18   3  11      893.22      937.65     93.62 o 
  19   3  11       69.31      110.21     73.68 o 
  20   3  11      712.88      683.08    132.45 o 
  21   3  11      915.49      981.74    124.68 o 
  22   3  11      286.16      367.64     80.72 o 
  23   3  11       45.36       27.74     85.87 o 
  24   3  11      361.13      235.57     99.70 o 
  25   3  11      534.78      541.84    105.11 o 
   1   4  11      592.35      526.20    113.21 o 
   2   4  11     1690.42     1556.63    155.42 o 
   3   4  11        7.01      -88.05    109.34 o 
   4   4  11      187.85      287.81    103.67 o 
   5   4  11     1571.94     1521.40     97.32 o 
   6   4  11     5370.53     5179.88    239.97 o 
   7   4  11       22.15       88.29     75.83 o 
   8   4  11      735.08      823.56     86.13 o 
   9   4  11      938.93      861.85     91.28 o 
  10   4  11       51.11      120.28     77.04 o 
  11   4  11      832.93      895.99    112.47 o 
  12   4  11     1742.37     1699.90    121.83 o 
  13   4  11     1034.74     1097.06     92.28 o 
  14   4  11        0.80       43.46     77.62 o 
  15   4  11      963.37     1116.95     96.27 o 
  16   4  11      280.62      222.32     80.43 o 
  17   4  11      520.18      485.75     71.29 o 
  18   4  11        2.85      -44.67     73.33 o 
  19   4  11     1096.93     1122.47     74.24 o 
  20   4  11      424.26      344.15     67.09 o 
  21   4  11       11.76        6.43     66.11 o 
  22   4  11     1101.03     1015.60     80.99 o 
  23   4  11      894.51      918.17    138.09 o 
  24   4  11      218.63      128.33    106.70 o 
  25   4  11        6.40      -72.89    150.42 o 
   5   5  11      274.87      213.35    121.98 o 
   6   5  11      891.62      782.10    118.36 o 
   7   5  11     1205.16     1288.64    142.76 o 
   8   5  11      802.23      858.73     89.10 o 
   9   5  11        0.57       61.34     80.82 o 
  10   5  11     2164.78     2087.62    122.68 o 
  11   5  11      944.19     1043.98     99.78 o 
  12   5  11       23.64       68.36     93.74 o 
  13   5  11       91.95       29.24     84.04 o 
  14   5  11      626.11      595.77     70.85 o 
  15   5  11      250.65      195.17     63.97 o 
  16   5  11       57.52      -60.15     61.80 o 
  17   5  11      851.82      730.78     84.41 o 
  18   5  11     1408.91     1231.50     79.54 o 
  19   5  11       20.86      -20.36     66.20 o 
  20   5  11      165.64      135.11     74.74 o 
  21   5  11      813.64      926.68    182.54 o 
  22   5  11      764.64      896.06     85.21 o 
  23   5  11       40.68        9.09     86.77 o 
   6   6  11      723.59      872.75    132.84 o 
   7   6  11       10.76      -13.98    126.15 o 
   8   6  11      391.82      316.85    126.92 o 
   9   6  11     1068.03     1057.33    133.58 o 
  10   6  11      995.63     1021.75    127.32 o 
  11   6  11      359.80      314.74    128.88 o 
  12   6  11      523.06      645.52     70.87 o 
  13   6  11      457.13      352.44    104.36 o 
  14   6  11      106.01       -2.70     72.41 o 
  15   6  11      692.74      623.46     89.21 o 
  16   6  11      939.98     1087.67     81.57 o 
  17   6  11      214.89      246.33    119.22 o 
  18   6  11      638.98      599.70     77.62 o 
  19   6  11     1143.48     1115.10     88.33 o 
  20   6  11      281.08      333.64    121.25 o 
  21   6  11        0.99       16.37     85.58 o 
  22   6  11      331.49      412.16    116.19 o 
   7   7  11     1309.35     1242.83    140.03 o 
   8   7  11      208.06       87.96    136.70 o 
   9   7  11        3.12      -10.48    122.29 o 
  10   7  11      502.93      408.50     87.54 o 
  11   7  11      612.65      482.06     72.91 o 
  12   7  11        8.42       51.49     74.55 o 
  13   7  11      403.08      481.95    111.02 o 
  14   7  11     2869.83     2858.62    128.08 o 
  15   7  11      431.07      507.56     84.08 o 
  16   7  11        7.17      152.32     82.12 o 
  17   7  11      339.20      446.94     79.41 o 
  18   7  11      477.32      651.59     82.19 o 
  19   7  11       13.34      105.91     87.95 o 
   4   8  11       83.86      320.85    130.35 o 
   5   8  11      848.80      498.58    130.32 o 
   6   8  11     1873.85     1951.93    169.41 o 
   7   8  11       68.16      -79.81     97.81 o 
   8   8  11      481.23      368.08     98.32 o 
   9   8  11      912.11      804.51     97.44 o 
  10   8  11      220.72      229.78     94.30 o 
  11   8  11      517.27      388.16     94.50 o 
  12   8  11      887.41     1005.93     82.72 o 
  13   8  11      632.80      645.58     81.81 o 
  14   8  11       21.87       50.65     81.84 o 
  15   8  11      559.46      659.74    124.83 o 
  16   8  11      381.72      420.99     87.60 o 
   6   9  11      666.39      474.85    147.50 o 
   7   9  11      801.92      709.67    149.46 o 
   8   9  11      474.25      374.21    105.28 o 
   9   9  11       20.79      -45.76    104.67 o 
  10   9  11     1798.16     2061.09    128.18 o 
  11   9  11      833.72      635.55    105.45 o 
  12   9  11        4.77      -91.17     91.17 o 
   4   0  12      917.93     1051.47    128.64 o 
   5   0  12      126.71       54.14    120.12 o 
   6   0  12      842.16      566.99    121.46 o 
   7   0  12     1863.60     1609.82    160.68 o 
   8   0  12       46.00       69.78    111.44 o 
   9   0  12      170.24      145.51    115.22 o 
  10   0  12      503.22      511.88    118.41 o 
  11   0  12     1168.37     1232.67    141.80 o 
  12   0  12      793.59      778.34    139.83 o 
  13   0  12     1374.69     1450.91    151.02 o 
  14   0  12     1157.47     1217.43    153.87 o 
  15   0  12     1343.75     1424.33    168.27 o 
  16   0  12      627.94      585.59    120.93 o 
  17   0  12      430.08      429.05    133.06 o 
  18   0  12     1169.23     1156.77    146.95 o 
  19   0  12       97.21       13.44    128.46 o 
  20   0  12      582.82      537.42    141.94 o 
  21   0  12      996.37     1146.62    147.67 o 
  22   0  12       21.37      142.78    139.15 o 
  23   0  12        0.51     -119.04    151.07 o 
   4   1  12      218.69      140.14    117.62 o 
   5   1  12     1631.24     1480.14    101.25 o 
   6   1  12     1029.34      912.67    155.52 o 
   7   1  12      113.01      144.12    170.36 o 
   8   1  12      598.92      524.33     77.94 o 
   9   1  12     1298.99     1149.79    102.70 o 
  10   1  12      116.43       30.81     84.60 o 
  11   1  12       82.14       55.77     84.82 o 
  12   1  12      678.92      629.05     87.18 o 
  13   1  12      602.92      573.08     87.13 o 
  14   1  12        1.23       87.00     86.05 o 
  15   1  12      348.92      223.49     99.32 o 
  16   1  12     1329.05     1390.37    114.69 o 
  17   1  12      128.00       60.72     93.32 o 
  18   1  12      326.65      428.21     93.38 o 
  19   1  12      690.14      833.55     98.35 o 
  20   1  12      230.98      171.55     98.16 o 
  21   1  12       10.14        0.59    100.20 o 
  22   1  12      614.53      751.30    102.57 o 
   3   2  12      836.47      723.44    128.62 o 
   4   2  12     2354.55     2157.71    173.20 o 
   5   2  12        2.49       27.02    125.75 o 
   6   2  12      436.21      490.26     90.42 o 
   7   2  12     1349.28     1354.75    105.31 o 
   8   2  12      572.70      489.20     87.68 o 
   9   2  12       73.47      150.15     80.69 o 
  10   2  12     1656.00     1577.81    111.12 o 
  11   2  12     1674.40     1647.25    116.77 o 
  12   2  12       53.62       78.04     85.47 o 
  13   2  12      235.71      283.15    152.83 o 
  14   2  12     1307.62     1363.40    113.26 o 
  15   2  12      623.53      604.87     88.00 o 
  16   2  12       40.74      156.15     86.83 o 
  17   2  12     1125.66     1048.93    105.37 o 
  18   2  12      546.34      435.24     93.96 o 
  19   2  12      265.37      211.93     79.30 o 
  20   2  12      157.36      -71.65     86.58 o 
  21   2  12      742.96      725.38    102.00 o 
  22   2  12      644.29      654.72    103.81 o 
   3   3  12      526.16      736.97    125.54 o 
   4   3  12       67.65       34.60    119.80 o 
   5   3  12     2074.12     2112.54    181.07 o 
   6   3  12      806.02      716.05     88.91 o 
   7   3  12      273.30      369.36     85.78 o 
   8   3  12     1983.33     1989.34    144.05 o 
   9   3  12      829.66      747.83     88.45 o 
  10   3  12      116.01      197.33     83.88 o 
  11   3  12       99.78      132.76     85.07 o 
  12   3  12      822.75      957.48     97.92 o 
  13   3  12      631.62      677.01     93.72 o 
  14   3  12       12.53      138.37     87.34 o 
  15   3  12      368.00      353.64     94.76 o 
  16   3  12      917.07      887.42     93.11 o 
  17   3  12       83.78      109.92     95.08 o 
  18   3  12      146.55      176.81    104.10 o 
  19   3  12      584.05      393.65     79.49 o 
  20   3  12      462.97      425.63     83.69 o 
  21   3  12      110.32      214.38     87.00 o 
   4   4  12      633.49      612.19    130.65 o 
   5   4  12      123.52       14.59    119.04 o 
   6   4  12      833.33     1033.94    266.69 o 
   7   4  12     1492.04     1338.11    105.83 o 
   8   4  12       46.78        3.10     88.85 o 
   9   4  12       90.32       20.17     86.72 o 
  10   4  12      658.78      753.11     86.17 o 
  11   4  12      989.18      786.59    107.95 o 
  12   4  12      587.31      539.29     89.25 o 
  13   4  12      927.74      922.67    118.69 o 
  14   4  12     1307.17     1214.61    162.39 o 
  15   4  12      983.00     1090.09    107.19 o 
  16   4  12      268.76      174.24     75.04 o 
  17   4  12      425.00      352.88     92.12 o 
  18   4  12     1078.96     1011.09    115.34 o 
  19   4  12       70.24        0.19     84.51 o 
  20   4  12      351.60      152.69     84.67 o 
   7   5  12       32.02       25.44    146.65 o 
   8   5  12       87.47       70.82    142.94 o 
   9   5  12     1375.93     1224.06    151.04 o 
  10   5  12       93.07        6.25    138.33 o 
  11   5  12       35.88      -37.15    140.46 o 
  12   5  12      611.56      466.50    143.94 o 
  13   5  12      411.52      539.96    136.87 o 
  14   5  12       34.07      110.55     93.52 o 
  15   5  12      254.29      178.15    142.81 o 
  16   5  12     1464.61     1340.50    119.22 o 
  17   5  12      113.56      154.52    100.95 o 
  18   5  12      339.79      327.17    104.24 o 
   8   6  12      406.05      325.05    144.87 o 
   9   6  12      125.09      308.41    146.12 o 
  10   6  12      925.80      675.12    141.05 o 
  11   6  12     1241.48     1114.75     99.96 o 
  12   6  12        7.60      -48.26    169.39 o 
  13   6  12      375.11      307.74     97.70 o 
  14   6  12      697.48      714.04    102.76 o 
  15   6  12      597.78      515.37    101.71 o 
  16   6  12       17.21      -29.95    118.24 o 
   8   7  12     1579.10     1384.80    153.42 o 
   9   7  12      514.40      351.09    103.09 o 
  10   7  12      110.93      -70.02    104.37 o 
  11   7  12      134.31        2.26    106.71 o 
  12   7  12      414.44      424.99    102.87 o 
  13   7  12      576.27      364.18    105.79 o 
   4   8  12      510.84      249.38    151.40 o 
   5   8  12       45.28      -71.09    146.68 o 
   6   8  12      439.31      285.61    147.52 o 
   7   8  12      846.69      584.44    145.08 o 
   8   8  12       93.10      166.65    146.60 o 
   6   0  13      537.93      116.43    141.25 o 
   7   0  13      320.64      293.39    133.27 o 
   8   0  13     1935.76     1715.63    173.41 o 
   9   0  13     1665.49     1463.17    149.81 o 
  10   0  13        2.11      -32.41    131.37 o 
  11   0  13      205.13      127.79    133.58 o 
  12   0  13     1250.13     1103.30    143.39 o 
  13   0  13      729.61      597.60    138.62 o 
  14   0  13       86.54     -138.56    138.56 o 
  15   0  13     1004.36      882.41    139.05 o 
  16   0  13      534.65      257.28    146.49 o 
  17   0  13       83.73     -152.29    152.29 o 
   5   1  13       57.54       -0.84    144.59 o 
   6   1  13      349.56      373.86    135.61 o 
   7   1  13     1300.48     1183.03    101.02 o 
   8   1  13      562.64      529.94     95.25 o 
   9   1  13       24.32       37.78     96.46 o 
  10   1  13      386.70      291.61     97.36 o 
  11   1  13     1034.91     1009.42    199.49 o 
  12   1  13       48.03       85.76    150.24 o 
  13   1  13      487.83      330.68     99.13 o 
  14   1  13      585.20      578.87    100.85 o 
  15   1  13      660.42      718.19    103.65 o 
  16   1  13       30.27      -25.81    101.40 o 
  17   1  13      538.77      590.59    104.94 o 
   5   2  13     1577.04     1649.66    156.60 o 
   6   2  13       54.05     -131.09    131.09 o 
   7   2  13      145.64      172.57    101.85 o 
   8   2  13      274.43      239.05     99.70 o 
   9   2  13      418.78      517.73     95.34 o 
  10   2  13       49.17      -75.90     97.68 o 
  11   2  13      552.11      546.42     99.51 o 
  12   2  13     1076.22      840.90    182.16 o 
  13   2  13      785.80      647.35    131.86 o 
  14   2  13       26.17      -15.58    100.26 o 
  15   2  13      700.14      855.10    188.94 o 
  16   2  13     1536.90     1500.00    125.77 o 
   4   3  13      997.07     1044.44    152.07 o 
   5   3  13      103.83      211.55    142.26 o 
   6   3  13      325.69      514.54    135.21 o 
   7   3  13     1408.80     1356.04    159.32 o 
   8   3  13      421.72      311.23    172.21 o 
   9   3  13       33.49      190.53     97.19 o 
  10   3  13      168.88      193.19     98.58 o 
  11   3  13     1004.09      947.14    102.92 o 
  12   3  13      138.07      155.10    101.96 o 
  13   3  13      293.20      140.51    101.07 o 
  14   3  13      562.38      666.51    104.21 o 
  15   3  13      172.86      288.12    109.28 o 
   8   4  13     1336.31     1316.74    154.03 o 
   9   4  13     1148.20     1247.80    158.04 o 
  10   4  13        4.91     -144.54    157.60 o 
  11   4  13      139.21      171.02    155.93 o 
  12   4  13      962.00      844.89    180.58 o 
  13   4  13      504.33      477.93    109.69 o 
  14   4  13       53.57       -8.44    146.20 o 
   9   5  13        3.09       65.49    163.41 o 
  10   5  13      488.65      240.00    160.85 o 
  11   5  13      710.92      713.70    160.15 o 
                                                 
